# Supplementary material for: 5-Bromo-1-(prop-2-en-1-yl)-2,3-dihydro-1H-indole-2,3-dione
Source: Acta Crystallogr Sect E Struct Rep Online. 2011 Dec 23;68(Pt 1):o240. doi: 10.1107/S160053681105447X (PMC3254571; doi:10.1107/S160053681105447X)
Supplement: Supplementary file 1 [file e-68-0o240-sup1.cif]

##############################################################################
#                                                                            #
# This CIF contains the data in a paper accepted for publication in          #
# Acta Crystallographica Section E. It conforms to the requirements of       #
# Notes for Authors for Acta Crystallographica Section E, and has been       #
# peer reviewed under the auspices of the IUCr Commission on Journals.       #
#                                                                            #
# Full details of the Crystallographic Information File format               #
# are given in the paper "The Crystallographic Information File (CIF):       #
# a New Standard Archive File for Crystallography" by S. R. Hall, F. H.      #
# Allen and I. D. Brown [Acta Cryst. (1991), A47, 655-685].                  #
#                                                                            #
# The current version of the core CIF dictionary is obtainable from          #
# ftp://ftp.iucr.org/pub/cif_core.dic.                                       #
#                                                                            #
# Software is freely available for graphical display of the structure(s)     #
# in this CIF. For information consult the CIF software page                 #
# http://www.iucr.org/resources/cif/software.                                #
#                                                                            #
# This file may be used for bona fide research purposes within the           #
# scientific community so long as proper attribution is given to the journal # 
# article from which it was obtained.                                        #
#                                                                            #
##############################################################################
data_global
_audit_creation_method     SHELXL-97
_journal_date_recd_electronic     2011-12-17
_journal_date_accepted     2011-12-18
_journal_name_full     'Acta Crystallographica, Section E'
_journal_year     2012
_journal_volume     68
_journal_issue      1
_journal_page_first     o240
_journal_page_last     o240
_journal_paper_category     QO
_journal_paper_doi     10.1107/S160053681105447X
_journal_coeditor_code     XU5413
_publ_contact_author
;
     Dr. Seik Weng Ng
     Department of Chemistry
     University of Malaya
     50603 Kuala Lumpur
     Malaysia
;
_publ_contact_author_email     seikweng@um.edu.my
_publ_contact_author_fax     '03 7967 4193'
_publ_contact_author_phone     '03 7967 6778'
_publ_section_title
;
5-Bromo-1-(prop-2-en-1-yl)-2,3-dihydro-1<i>H</i>-indole-2,3-dione
;
loop_
    _publ_author_name
    _publ_author_address
    'Maamri, Khalil'
;
Laboratoire de Chimie Organique H\'et\'erocyclique
P\^ole de Comp\'etences Pharmacochimie
Universit\'e Mohammed V-Agdal
BP 1014 Avenue Ibn Batout
Rabat
Morocco
;
    'Zouihri, Hafid'
;
CNRST Division UATRS
Angle Allal Fassi/FAR
BP 8027 Hay Riad
Rabat
Morocco
;
    'Essassi, El Mokhtar'
;
Laboratoire de Chimie Organique H\'et\'erocyclique
P\^ole de Comp\'etences Pharmacochimie
Universit\'e Mohammed V-Agdal
BP 1014 Avenue Ibn Batout
Rabat
Morocco
;
    'Ng, Seik Weng'
;
     Department of Chemistry
     University of Malaya
     50603 Kuala Lumpur
     Malaysia
     and
     Chemistry Department
     King Abdulaziz University
     PO Box 80203 Jeddah
     Saudi Arabia
;
_publ_section_synopsis     .
data_I
_audit_creation_method     SHELXL-97
_chemical_name_systematic
;
5-Bromo-1-(prop-2-en-1-yl)-2,3-dihydro-1<i>H</i>-indole-2,3-dione
;
_chemical_name_common     ?
_chemical_formula_moiety     ?
_chemical_formula_sum     'C11 H8 Br N O2'
_chemical_formula_iupac     'C11 H8 Br N O2'
_chemical_formula_weight     266.09
_chemical_melting_point     ?
_symmetry_cell_setting     orthorhombic
_symmetry_space_group_name_H-M     'P c c n'
_symmetry_space_group_name_Hall     '-P 2ab 2ac'
loop_
    _symmetry_equiv_pos_as_xyz
    'x, y, z'
    '-x+1/2, -y+1/2, z'
    '-x, y+1/2, -z+1/2'
    'x+1/2, -y, -z+1/2'
    '-x, -y, -z'
    'x-1/2, y-1/2, -z'
    'x, -y-1/2, z-1/2'
    '-x-1/2, y, z-1/2'
_cell_length_a     31.3411(5)
_cell_length_b     7.89950(10)
_cell_length_c     8.27160(10)
_cell_angle_alpha     90.00
_cell_angle_beta     90.00
_cell_angle_gamma     90.00
_cell_volume     2047.87(5)
_cell_formula_units_Z     8
_cell_measurement_reflns_used     9894
_cell_measurement_theta_min     2.5995
_cell_measurement_theta_max     31.7249
_cell_measurement_temperature     293(2)
_exptl_crystal_description     prism
_exptl_crystal_colour     red
_exptl_crystal_size_max     0.17
_exptl_crystal_size_mid     0.14
_exptl_crystal_size_min     0.13
_exptl_crystal_density_diffrn     1.726
_exptl_crystal_density_meas     ?
_exptl_crystal_density_method     'not measured'
_exptl_crystal_F_000     1056
_exptl_absorpt_coefficient_mu     3.991
_exptl_absorpt_correction_type     multi-scan
_exptl_absorpt_process_details     '(SADABS; Sheldrick, 1996)'
_exptl_absorpt_correction_T_min     0.5502
_exptl_absorpt_correction_T_max     0.6250
_diffrn_ambient_temperature     293(2)
_diffrn_radiation_type     MoK\a
_diffrn_radiation_wavelength     0.71073
_diffrn_radiation_source     'fine-focus sealed tube'
_diffrn_radiation_monochromator     graphite
_diffrn_measurement_device_type     'Bruker APEX DUO'
_diffrn_measurement_method     '\w scans'
_diffrn_detector_area_resol_mean     ?
_diffrn_reflns_number     50850
_diffrn_reflns_av_R_equivalents     0.0346
_diffrn_reflns_av_sigmaI/netI     0.0131
_diffrn_reflns_theta_min     2.60
_diffrn_reflns_theta_max     30.00
_diffrn_reflns_theta_full     30.00
_diffrn_measured_fraction_theta_max     1.000
_diffrn_measured_fraction_theta_full     1.000
_diffrn_reflns_limit_h_min     -44
_diffrn_reflns_limit_h_max     44
_diffrn_reflns_limit_k_min     -6
_diffrn_reflns_limit_k_max     11
_diffrn_reflns_limit_l_min     -11
_diffrn_reflns_limit_l_max     11
_diffrn_standards_number     0
_diffrn_standards_interval_count     0
_diffrn_standards_interval_time     0
_diffrn_standards_decay_%     0
_reflns_number_total     2983
_reflns_number_gt     2345
_reflns_threshold_expression     I>2\s(I)
_refine_ls_structure_factor_coef     Fsqd
_refine_ls_matrix_type     full
_refine_ls_R_factor_all     0.0418
_refine_ls_R_factor_gt     0.0292
_refine_ls_wR_factor_gt     0.0807
_refine_ls_wR_factor_ref     0.0911
_refine_ls_goodness_of_fit_ref     1.059
_refine_ls_restrained_S_all     1.059
_refine_ls_number_reflns     2983
_refine_ls_number_parameters     136
_refine_ls_number_restraints     0
_refine_ls_hydrogen_treatment     constr
_refine_ls_weighting_scheme     calc
_refine_ls_weighting_details
         'calc w=1/[\s^2^(Fo^2^)+(0.0456P)^2^+1.4798P] where P=(Fo^2^+2Fc^2^)/3'
_atom_sites_solution_hydrogens     geom
_atom_sites_solution_primary     direct
_atom_sites_solution_secondary     difmap
_refine_ls_shift/su_max     0.001
_refine_ls_shift/su_mean     0.001
_refine_diff_density_max     0.426
_refine_diff_density_min     -0.634
_refine_ls_extinction_method     none
_refine_ls_extinction_coef     ?
loop_
    _atom_type_symbol
    _atom_type_description
    _atom_type_scat_dispersion_real
    _atom_type_scat_dispersion_imag
    _atom_type_scat_source
    'C' 'C' 0.0033 0.0016
                         'International Tables Vol C Tables 4.2.6.8 and 6.1.1.4'
    'H' 'H' 0.0000 0.0000
                         'International Tables Vol C Tables 4.2.6.8 and 6.1.1.4'
    'N' 'N' 0.0061 0.0033
                         'International Tables Vol C Tables 4.2.6.8 and 6.1.1.4'
    'O' 'O' 0.0106 0.0060
                         'International Tables Vol C Tables 4.2.6.8 and 6.1.1.4'
    'Br' 'Br' -0.2901 2.4595
                         'International Tables Vol C Tables 4.2.6.8 and 6.1.1.4'
_computing_data_collection     'APEX2 (Bruker, 2010)'
_computing_cell_refinement     'SAINT (Bruker, 2010)'
_computing_data_reduction     'SAINT (Bruker, 2010)'
_computing_structure_solution     'SHELXS97 (Sheldrick, 2008)'
_computing_structure_refinement     'SHELXL97 (Sheldrick, 2008)'
_computing_molecular_graphics     'X-SEED (Barbour, 2001)'
_computing_publication_material     'publCIF (Westrip, 2010)'
loop_
    _atom_site_type_symbol
    _atom_site_label
    _atom_site_fract_x
    _atom_site_fract_y
    _atom_site_fract_z
    _atom_site_U_iso_or_equiv
    _atom_site_adp_type
    _atom_site_calc_flag
    _atom_site_refinement_flags
    _atom_site_occupancy
    _atom_site_symmetry_multiplicity
    _atom_site_disorder_assembly
    _atom_site_disorder_group
    Br Br1 0.241206(6) 0.49599(3) 0.59089(3) 0.03615(9) Uani d . 1 1 . .
    O O1 0.12709(5) 0.94850(17) 0.22127(18) 0.0334(3) Uani d . 1 1 . .
    O O2 0.06568(4) 0.77943(19) 0.00288(18) 0.0360(3) Uani d . 1 1 . .
    N N1 0.09810(5) 0.5408(2) 0.10576(18) 0.0237(3) Uani d . 1 1 . .
    C C1 0.13156(5) 0.5079(2) 0.2140(2) 0.0204(3) Uani d . 1 1 . .
    C C2 0.14721(6) 0.3526(2) 0.2635(2) 0.0253(3) Uani d . 1 1 . .
    H H2 0.1358 0.2520 0.2242 0.030 Uiso calc R 1 1 . .
    C C3 0.18068(6) 0.3522(2) 0.3744(2) 0.0270(4) Uani d . 1 1 . .
    H H3 0.1919 0.2497 0.4098 0.032 Uiso calc R 1 1 . .
    C C4 0.19752(6) 0.5033(2) 0.4327(2) 0.0250(3) Uani d . 1 1 . .
    C C5 0.18246(5) 0.6597(2) 0.3816(2) 0.0229(3) Uani d . 1 1 . .
    H H5 0.1943 0.7602 0.4192 0.027 Uiso calc R 1 1 . .
    C C6 0.14914(5) 0.6589(2) 0.2724(2) 0.0200(3) Uani d . 1 1 . .
    C C7 0.12453(5) 0.7978(2) 0.2011(2) 0.0229(3) Uani d . 1 1 . .
    C C8 0.09146(5) 0.7101(2) 0.0887(2) 0.0256(4) Uani d . 1 1 . .
    C C9 0.07183(6) 0.4118(2) 0.0275(2) 0.0295(4) Uani d . 1 1 . .
    H H9A 0.0894 0.3138 0.0044 0.035 Uiso calc R 1 1 . .
    H H9B 0.0615 0.4560 -0.0748 0.035 Uiso calc R 1 1 . .
    C C10 0.03449(6) 0.3572(3) 0.1269(3) 0.0342(4) Uani d . 1 1 . .
    H H10 0.0177 0.2706 0.0850 0.041 Uiso calc R 1 1 . .
    C C11 0.02314(7) 0.4189(3) 0.2666(3) 0.0379(5) Uani d . 1 1 . .
    H H11A 0.0389 0.5057 0.3135 0.046 Uiso calc R 1 1 . .
    H H11B -0.0008 0.3762 0.3193 0.046 Uiso calc R 1 1 . .
loop_
    _atom_site_aniso_label
    _atom_site_aniso_U_11
    _atom_site_aniso_U_22
    _atom_site_aniso_U_33
    _atom_site_aniso_U_12
    _atom_site_aniso_U_13
    _atom_site_aniso_U_23
    Br1 0.02822(13) 0.04590(15) 0.03435(13) 0.00097(8) -0.00721(7) 0.00370(8)
    O1 0.0391(8) 0.0187(6) 0.0424(8) 0.0006(6) 0.0109(6) 0.0018(6)
    O2 0.0273(6) 0.0407(8) 0.0400(8) 0.0049(6) -0.0013(6) 0.0119(6)
    N1 0.0215(7) 0.0233(7) 0.0264(7) -0.0038(6) -0.0012(6) -0.0004(6)
    C1 0.0190(7) 0.0200(7) 0.0223(7) -0.0026(6) 0.0031(6) -0.0009(6)
    C2 0.0287(9) 0.0173(7) 0.0300(9) -0.0020(6) 0.0035(7) -0.0015(6)
    C3 0.0280(8) 0.0237(8) 0.0292(8) 0.0033(7) 0.0042(7) 0.0033(7)
    C4 0.0205(7) 0.0303(9) 0.0240(8) -0.0001(6) 0.0014(6) 0.0017(7)
    C5 0.0215(7) 0.0233(8) 0.0238(8) -0.0034(6) 0.0037(6) -0.0021(6)
    C6 0.0191(7) 0.0167(7) 0.0241(8) -0.0021(6) 0.0054(6) -0.0009(6)
    C7 0.0233(8) 0.0193(7) 0.0261(8) -0.0006(6) 0.0087(6) 0.0013(6)
    C8 0.0203(7) 0.0282(8) 0.0283(9) -0.0002(6) 0.0059(6) 0.0041(7)
    C9 0.0274(9) 0.0330(9) 0.0280(9) -0.0077(7) -0.0016(7) -0.0066(7)
    C10 0.0303(9) 0.0370(10) 0.0353(10) -0.0142(8) -0.0030(8) -0.0007(8)
    C11 0.0307(10) 0.0483(13) 0.0348(10) -0.0133(9) 0.0031(8) 0.0024(9)
loop_
    _geom_bond_atom_site_label_1
    _geom_bond_atom_site_label_2
    _geom_bond_site_symmetry_2
    _geom_bond_distance
    _geom_bond_publ_flag
    Br1 C4 . 1.8950(19) ?
    O1 C7 . 1.205(2) ?
    O2 C8 . 1.207(2) ?
    N1 C8 . 1.361(2) ?
    N1 C1 . 1.403(2) ?
    N1 C9 . 1.461(2) ?
    C1 C2 . 1.383(2) ?
    C1 C6 . 1.400(2) ?
    C2 C3 . 1.393(3) ?
    C2 H2 . 0.9300 ?
    C3 C4 . 1.392(3) ?
    C3 H3 . 0.9300 ?
    C4 C5 . 1.388(2) ?
    C5 C6 . 1.381(2) ?
    C5 H5 . 0.9300 ?
    C6 C7 . 1.465(2) ?
    C7 C8 . 1.555(3) ?
    C9 C10 . 1.494(3) ?
    C9 H9A . 0.9700 ?
    C9 H9B . 0.9700 ?
    C10 C11 . 1.304(3) ?
    C10 H10 . 0.9300 ?
    C11 H11A . 0.9300 ?
    C11 H11B . 0.9300 ?
loop_
    _geom_angle_atom_site_label_1
    _geom_angle_atom_site_label_2
    _geom_angle_atom_site_label_3
    _geom_angle_site_symmetry_1
    _geom_angle_site_symmetry_3
    _geom_angle
    _geom_angle_publ_flag
    C8 N1 C1 . . 111.23(14) ?
    C8 N1 C9 . . 123.58(16) ?
    C1 N1 C9 . . 125.10(15) ?
    C2 C1 C6 . . 120.94(16) ?
    C2 C1 N1 . . 128.18(15) ?
    C6 C1 N1 . . 110.88(14) ?
    C1 C2 C3 . . 117.64(16) ?
    C1 C2 H2 . . 121.2 ?
    C3 C2 H2 . . 121.2 ?
    C2 C3 C4 . . 120.78(17) ?
    C2 C3 H3 . . 119.6 ?
    C4 C3 H3 . . 119.6 ?
    C5 C4 C3 . . 121.93(17) ?
    C5 C4 Br1 . . 118.89(13) ?
    C3 C4 Br1 . . 119.16(13) ?
    C6 C5 C4 . . 116.90(16) ?
    C6 C5 H5 . . 121.5 ?
    C4 C5 H5 . . 121.5 ?
    C5 C6 C1 . . 121.79(15) ?
    C5 C6 C7 . . 131.16(15) ?
    C1 C6 C7 . . 107.00(15) ?
    O1 C7 C6 . . 130.50(18) ?
    O1 C7 C8 . . 124.55(17) ?
    C6 C7 C8 . . 104.94(14) ?
    O2 C8 N1 . . 127.52(18) ?
    O2 C8 C7 . . 126.57(17) ?
    N1 C8 C7 . . 105.90(15) ?
    N1 C9 C10 . . 113.51(16) ?
    N1 C9 H9A . . 108.9 ?
    C10 C9 H9A . . 108.9 ?
    N1 C9 H9B . . 108.9 ?
    C10 C9 H9B . . 108.9 ?
    H9A C9 H9B . . 107.7 ?
    C11 C10 C9 . . 126.42(19) ?
    C11 C10 H10 . . 116.8 ?
    C9 C10 H10 . . 116.8 ?
    C10 C11 H11A . . 120.0 ?
    C10 C11 H11B . . 120.0 ?
    H11A C11 H11B . . 120.0 ?
loop_
    _geom_torsion_atom_site_label_1
    _geom_torsion_atom_site_label_2
    _geom_torsion_atom_site_label_3
    _geom_torsion_atom_site_label_4
    _geom_torsion_site_symmetry_1
    _geom_torsion_site_symmetry_2
    _geom_torsion_site_symmetry_3
    _geom_torsion_site_symmetry_4
    _geom_torsion
    _geom_torsion_publ_flag
    C8 N1 C1 C2 . . . . 179.10(18) ?
    C9 N1 C1 C2 . . . . 2.4(3) ?
    C8 N1 C1 C6 . . . . -0.8(2) ?
    C9 N1 C1 C6 . . . . -177.57(16) ?
    C6 C1 C2 C3 . . . . 0.6(3) ?
    N1 C1 C2 C3 . . . . -179.32(17) ?
    C1 C2 C3 C4 . . . . 0.1(3) ?
    C2 C3 C4 C5 . . . . -1.1(3) ?
    C2 C3 C4 Br1 . . . . 177.05(14) ?
    C3 C4 C5 C6 . . . . 1.4(3) ?
    Br1 C4 C5 C6 . . . . -176.78(12) ?
    C4 C5 C6 C1 . . . . -0.7(2) ?
    C4 C5 C6 C7 . . . . 176.46(17) ?
    C2 C1 C6 C5 . . . . -0.3(3) ?
    N1 C1 C6 C5 . . . . 179.64(15) ?
    C2 C1 C6 C7 . . . . -178.08(16) ?
    N1 C1 C6 C7 . . . . 1.88(19) ?
    C5 C6 C7 O1 . . . . -0.6(3) ?
    C1 C6 C7 O1 . . . . 176.84(19) ?
    C5 C6 C7 C8 . . . . -179.54(17) ?
    C1 C6 C7 C8 . . . . -2.06(17) ?
    C1 N1 C8 O2 . . . . 178.62(17) ?
    C9 N1 C8 O2 . . . . -4.6(3) ?
    C1 N1 C8 C7 . . . . -0.51(19) ?
    C9 N1 C8 C7 . . . . 176.28(15) ?
    O1 C7 C8 O2 . . . . 3.5(3) ?
    C6 C7 C8 O2 . . . . -177.56(17) ?
    O1 C7 C8 N1 . . . . -177.40(17) ?
    C6 C7 C8 N1 . . . . 1.59(18) ?
    C8 N1 C9 C10 . . . . -90.0(2) ?
    C1 N1 C9 C10 . . . . 86.3(2) ?
    N1 C9 C10 C11 . . . . 3.6(3) ?
loop_
    _geom_hbond_atom_site_label_D
    _geom_hbond_atom_site_label_H
    _geom_hbond_atom_site_label_A
    _geom_hbond_site_symmetry_A
    _geom_hbond_distance_DH
    _geom_hbond_distance_HA
    _geom_hbond_distance_DA
    _geom_hbond_angle_DHA
    C2 H2 O1 1_545 0.93 2.41 3.273(2) 154
    C11 H11A O2 7_576 0.93 2.46 3.358(3) 163
