# Supplementary material for: 5-Bromo-1-(prop-2-en-1-yl)-2,3-dihydro-1H-indole-2,3-dione
Source: Acta Crystallogr Sect E Struct Rep Online. 2011 Dec 23;68(Pt 1):o240. doi: 10.1107/S160053681105447X (PMC3254571; doi:10.1107/S160053681105447X)
Supplement: Supplementary file 2 [file e-68-0o240-Isup2.hkl]

# 
# h,k,l, Fc-squared, Fo-squared, sigma(Fo-squared) and status flag 
# 
data_I
_shelx_title '  Pccn' 
_shelx_refln_list_code          4 
_shelx_F_calc_maximum      335.90 
_exptl_crystal_F_000      1056.00 
_reflns_d_resolution_high  0.7108 
 
loop_ 
 _symmetry_equiv_pos_as_xyz 
 'x, y, z' 
 '-x+1/2, -y+1/2, z' 
 '-x, y+1/2, -z+1/2' 
 'x+1/2, -y, -z+1/2' 
 '-x, -y, -z' 
 'x-1/2, y-1/2, -z' 
 'x, -y-1/2, z-1/2' 
 '-x-1/2, y, z-1/2' 
 
_cell_length_a    31.3411 
_cell_length_b     7.8995 
_cell_length_c     8.2716 
_cell_angle_alpha  90.000 
_cell_angle_beta   90.000 
_cell_angle_gamma  90.000 
 
_shelx_F_squared_multiplier     1.000 
 
loop_ 
 _refln_index_h 
 _refln_index_k 
 _refln_index_l 
 _refln_F_squared_calc 
 _refln_F_squared_meas 
 _refln_F_squared_sigma 
 _refln_observed_status 
   4   0   0      873.16      681.92     21.14 o 
   6   0   0    37568.93    30855.22    313.64 o 
   8   0   0    35947.21    31405.51    332.81 o 
  10   0   0    33546.03    31474.98    332.41 o 
  12   0   0    14511.46    13536.94    169.28 o 
  14   0   0    13989.98    13545.03    159.59 o 
  16   0   0    28116.82    27304.37    360.91 o 
  18   0   0    31913.22    32105.47    424.68 o 
  20   0   0      921.58      852.41     16.00 o 
  22   0   0      944.34      754.35     15.72 o 
  24   0   0       30.34       65.17      8.11 o 
  26   0   0      892.99      890.05     18.46 o 
  28   0   0       16.15       17.16      9.05 o 
  30   0   0      762.83      742.45     18.25 o 
  32   0   0      931.07      905.10     24.47 o 
  34   0   0      919.71      943.62     24.11 o 
  36   0   0     4730.70     4580.25    114.51 o 
  38   0   0      316.32      325.33     20.94 o 
  40   0   0       38.67       28.82     22.76 o 
  42   0   0      734.25      765.99     34.15 o 
  44   0   0      728.00      699.63     42.81 o 
   1   1   0     4439.99     3725.09    141.23 o 
   3   1   0     8052.95     8563.56     62.91 o 
   5   1   0     2120.10     2124.76     15.59 o 
   7   1   0     8540.24     8619.53     58.39 o 
   9   1   0     3974.70     4203.12     32.93 o 
  11   1   0      400.54      456.72      5.29 o 
  13   1   0     1835.08     1921.14     18.25 o 
  15   1   0      434.52      412.27      6.54 o 
  17   1   0      236.40      268.62      5.38 o 
  19   1   0      463.83      469.35      8.51 o 
  21   1   0       83.66       94.41      5.11 o 
  23   1   0      187.13      211.20      7.50 o 
  25   1   0      364.09      386.22      8.27 o 
  27   1   0       49.09       57.53      6.56 o 
  29   1   0      541.58      567.95     10.60 o 
  31   1   0      438.78      448.55     10.05 o 
  33   1   0      368.76      413.15     14.43 o 
  35   1   0      460.62      471.04     13.29 o 
  37   1   0        2.77       13.66     12.02 o 
  39   1   0      112.99      113.10     14.02 o 
  41   1   0       18.69       33.33     15.81 o 
  43   1   0       19.09       51.58     19.29 o 
   0   2   0    55953.22    55652.01   1340.98 o 
   2   2   0    57719.82    54465.88    866.78 o 
   4   2   0    45467.25    42188.71    338.33 o 
   6   2   0    40004.07    37555.04    280.03 o 
   8   2   0    66001.20    59136.34    441.93 o 
  10   2   0    15677.86    14662.26    124.68 o 
  12   2   0     7130.37     6718.93     57.88 o 
  14   2   0    17673.18    17154.16    146.08 o 
  16   2   0    10289.20    10160.32     90.16 o 
  18   2   0    10326.32    10369.10     92.26 o 
  20   2   0     3861.13     3772.90     34.91 o 
  22   2   0     1925.02     1846.88     20.01 o 
  24   2   0     1792.21     1731.55     19.31 o 
  26   2   0      745.40      711.94     11.02 o 
  28   2   0      343.00      391.03      8.87 o 
  30   2   0     1341.47     1325.41     18.41 o 
  32   2   0      846.62      795.84     16.90 o 
  34   2   0      143.91      134.68     10.77 o 
  36   2   0      158.55      190.56     14.37 o 
  38   2   0     1670.10     1581.06     29.19 o 
  40   2   0      150.48      167.75     15.93 o 
  42   2   0      629.47      611.05     21.36 o 
   1   3   0      988.63     1011.15     15.08 o 
   3   3   0     1711.50     1737.81     17.22 o 
   5   3   0    10616.91    11214.54     97.97 o 
   7   3   0     2195.78     2379.70     19.66 o 
   9   3   0      160.17      162.49      2.65 o 
  11   3   0     2860.73     3068.59     26.21 o 
  13   3   0       97.21      100.23      4.46 o 
  15   3   0      341.18      340.98      5.79 o 
  17   3   0     1072.71     1106.44     11.76 o 
  19   3   0      441.31      459.11     11.12 o 
  21   3   0       78.29       76.60      5.27 o 
  23   3   0      322.79      311.31      7.47 o 
  25   3   0      880.69      832.92     14.58 o 
  27   3   0      264.61      266.65      8.59 o 
  29   3   0        1.03        3.34      8.62 o 
  31   3   0       24.64       32.82     11.25 o 
  33   3   0       48.47       31.31     11.00 o 
  35   3   0      141.23      119.71     13.05 o 
  37   3   0       10.65       12.87     12.86 o 
  39   3   0       19.39       15.09     13.94 o 
  41   3   0      162.94      156.82     18.02 o 
   0   4   0    31452.04    31300.58    485.19 o 
   2   4   0    23971.91    23373.08    244.59 o 
   4   4   0    13784.53    13381.05    124.50 o 
   6   4   0    44682.52    44547.36    490.24 o 
   8   4   0    22589.76    22916.39    212.74 o 
  10   4   0     6428.80     5726.68     49.04 o 
  12   4   0     5047.07     4478.28     41.19 o 
  14   4   0     4871.61     4661.40     40.48 o 
  16   4   0    12744.73    12627.58    108.19 o 
  18   4   0     3136.01     3075.55     28.04 o 
  20   4   0     3130.20     3093.00     29.79 o 
  22   4   0     1260.37     1278.01     18.04 o 
  24   4   0     1868.94     1872.33     25.20 o 
  26   4   0     1496.29     1436.35     22.72 o 
  28   4   0     1865.75     1782.78     28.37 o 
  30   4   0     1983.54     1949.82     33.03 o 
  32   4   0       31.15       34.82     12.61 o 
  34   4   0       51.59       35.23     17.42 o 
  36   4   0      167.45      156.01     15.48 o 
  38   4   0      141.51      156.68     16.20 o 
  40   4   0      581.08      560.84     20.97 o 
   1   5   0      692.96      776.67      8.74 o 
   3   5   0     5053.24     5610.71     56.71 o 
   5   5   0      495.55      524.03      7.81 o 
   7   5   0      215.20      267.39      5.29 o 
   9   5   0       32.26       32.61      3.52 o 
  11   5   0      882.51      915.21     10.56 o 
  13   5   0      349.45      345.58      6.49 o 
  15   5   0       65.34       72.71      4.30 o 
  17   5   0       91.40      106.50      5.93 o 
  19   5   0       40.19       36.47      7.08 o 
  21   5   0      504.51      452.52     11.69 o 
  23   5   0        2.62        3.17      9.50 o 
  25   5   0      208.59      188.46     14.23 o 
  27   5   0      112.97       99.37     11.55 o 
  29   5   0      324.21      292.71     14.25 o 
  31   5   0       16.57       24.44     13.99 o 
  33   5   0      420.51      399.18     18.54 o 
  35   5   0      120.68      110.14     16.71 o 
  37   5   0       51.46       49.92     17.17 o 
  39   5   0       24.64       23.94     18.09 o 
   0   6   0    19460.89    18716.46    265.04 o 
   2   6   0    20060.20    19756.76    197.92 o 
   4   6   0     4685.54     4715.58     46.36 o 
   6   6   0     1845.33     1857.07     20.19 o 
   8   6   0     6874.59     6682.15     71.71 o 
  10   6   0     7026.45     6874.82     74.02 o 
  12   6   0     3228.24     3251.85     38.19 o 
  14   6   0     4985.85     4867.64     62.06 o 
  16   6   0     2447.88     2231.74     32.79 o 
  18   6   0     3334.97     3020.75     47.29 o 
  20   6   0     2850.41     2558.58     41.63 o 
  22   6   0       73.92       51.88     11.02 o 
  24   6   0       86.40      105.68     13.06 o 
  26   6   0       11.87        1.41     12.64 o 
  28   6   0      123.15      124.92     14.80 o 
  30   6   0       53.33       56.92     15.08 o 
  32   6   0       36.55       15.61     15.82 o 
  34   6   0      372.51      332.52     19.20 o 
  36   6   0      427.92      418.93     21.58 o 
   1   7   0      449.23      396.27      7.18 o 
   3   7   0     1880.90     1793.14     21.56 o 
   5   7   0     1031.26     1024.96     12.99 o 
   7   7   0       28.26       20.20      5.08 o 
   9   7   0       15.00        6.53      5.98 o 
  11   7   0      652.46      639.43     13.25 o 
  13   7   0       40.31       44.38      7.28 o 
  15   7   0       44.95       36.83      8.71 o 
  17   7   0       63.86       35.45      9.92 o 
  19   7   0        0.51        6.03     10.13 o 
  21   7   0      221.79      201.26     12.80 o 
  23   7   0        6.69       -8.23     11.99 o 
  25   7   0        1.48        7.95     12.91 o 
  27   7   0       20.88       -2.52     13.81 o 
  29   7   0       59.37       59.15     15.22 o 
  31   7   0       61.11       42.56     16.05 o 
  33   7   0      143.30      126.63     17.47 o 
   0   8   0     2716.52     2730.25     57.43 o 
   2   8   0     4411.54     4252.83     61.83 o 
   4   8   0     4684.93     4349.89     63.37 o 
   6   8   0     1220.09     1318.02     21.95 o 
   8   8   0     1013.39     1006.52     16.90 o 
  10   8   0     2382.10     2240.55     35.10 o 
  12   8   0     1171.84     1151.58     24.58 o 
  14   8   0      954.76      905.32     19.19 o 
  16   8   0      761.84      751.77     18.52 o 
  18   8   0     1145.28     1062.04     22.93 o 
  20   8   0      814.83      748.74     20.43 o 
  22   8   0      155.29      174.20     13.77 o 
  24   8   0        4.51       -6.75     13.46 o 
  26   8   0       11.23        3.76     14.24 o 
  28   8   0       86.83       90.66     15.82 o 
  30   8   0       72.44       55.32     19.56 o 
   1   9   0      149.98      135.09      9.53 o 
   3   9   0      121.70      155.94      9.89 o 
   5   9   0        2.99        7.13      8.20 o 
   7   9   0       11.85        9.82      8.75 o 
   9   9   0      210.12      208.93     10.82 o 
  11   9   0       37.56       35.65     11.42 o 
  13   9   0       23.91       27.14     10.95 o 
  15   9   0       87.39       99.92     19.19 o 
  17   9   0        0.55      -16.47     10.98 o 
  19   9   0       44.07       37.94     13.19 o 
  21   9   0       64.55       67.05     13.98 o 
  23   9   0        7.50        3.25     14.00 o 
  25   9   0        5.44       -2.46     14.49 o 
   0  10   0      173.55      186.95     16.34 o 
   2  10   0      405.37      422.55     12.83 o 
   4  10   0     1213.96     1180.28     27.13 o 
   6  10   0     1972.33     1999.27     40.36 o 
   8  10   0      583.61      595.06     19.72 o 
  10  10   0      127.86      139.55     13.30 o 
  12  10   0      159.97      153.55     14.27 o 
  14  10   0       69.77       80.87     19.02 o 
  16  10   0      557.30      624.62     47.96 o 
  18  10   0      172.57      234.79     18.16 o 
   1  11   0        1.51        2.76     11.78 o 
   3  11   0      273.51      301.07     14.41 o 
   5  11   0        4.99       -2.07     10.86 o 
   1   1   1     1116.47     1109.79      6.24 o 
   2   1   1     8810.72     9008.88     45.43 o 
   3   1   1    11036.35    11423.39     57.49 o 
   4   1   1      269.26      249.13      1.95 o 
   5   1   1    28444.51    27452.43    146.03 o 
   6   1   1      165.16      193.44      1.87 o 
   7   1   1     2446.71     2578.86     14.33 o 
   8   1   1    11575.91    12143.90     66.60 o 
   9   1   1     4759.13     4668.95     26.60 o 
  10   1   1     5052.56     5276.00     29.71 o 
  11   1   1     8732.94     8779.19     49.64 o 
  12   1   1    10742.03    11021.88     66.53 o 
  13   1   1     4217.85     4011.89     26.02 o 
  14   1   1      427.40      426.92      4.42 o 
  15   1   1     4948.13     4668.72     29.42 o 
  16   1   1     9223.32     9435.26     58.41 o 
  17   1   1    16698.33    16559.92    103.29 o 
  18   1   1    10868.12    10948.51     69.82 o 
  19   1   1    13749.59    13795.25     89.04 o 
  20   1   1     1679.70     1502.20     12.21 o 
  21   1   1    11492.90    11201.18     77.96 o 
  22   1   1     1256.06     1232.02     10.82 o 
  23   1   1    11537.36    11310.40     77.44 o 
  24   1   1     4247.01     4309.20     30.93 o 
  25   1   1    10208.37     9952.64     67.36 o 
  26   1   1     8245.93     8290.24     56.60 o 
  27   1   1     6999.41     6841.52     47.23 o 
  28   1   1     1953.84     1937.29     15.80 o 
  29   1   1     3645.76     3606.80     29.21 o 
  30   1   1     1864.14     1912.37     15.94 o 
  31   1   1     6221.55     6089.02     43.50 o 
  32   1   1     1273.24     1339.20     13.36 o 
  33   1   1     3838.95     3812.47     30.43 o 
  34   1   1     1222.45     1301.28     14.46 o 
  35   1   1     1596.22     1657.29     19.15 o 
  36   1   1      840.14      875.44     13.09 o 
  37   1   1     1983.53     1965.44     22.40 o 
  38   1   1     1013.58     1047.96     16.72 o 
  39   1   1     1264.33     1257.38     18.38 o 
  40   1   1      417.47      434.42     12.97 o 
  41   1   1      646.07      620.74     14.34 o 
  42   1   1      182.30      243.48     13.88 o 
  43   1   1      834.38      870.23     19.91 o 
   1   2   1     5975.34     6315.89     46.07 o 
   2   2   1     1127.84     1189.16      8.52 o 
   3   2   1      369.08      433.94      3.27 o 
   4   2   1     2171.87     2360.81     14.18 o 
   5   2   1      348.36      387.77      2.75 o 
   6   2   1     1538.11     1665.77      9.72 o 
   7   2   1     3216.82     3358.41     18.22 o 
   8   2   1      781.84      847.98      5.24 o 
   9   2   1      121.74      102.90      1.60 o 
  10   2   1      165.83      201.17      2.36 o 
  11   2   1     2013.05     2211.98     13.86 o 
  12   2   1      876.20      953.31      6.51 o 
  13   2   1     1275.84     1414.28      9.31 o 
  14   2   1      975.60     1045.34      7.59 o 
  15   2   1      297.99      329.12      3.80 o 
  16   2   1      487.78      541.34      5.18 o 
  17   2   1        2.87        5.47      2.31 o 
  18   2   1      612.68      656.31      6.11 o 
  19   2   1     1223.84     1234.81      9.36 o 
  20   2   1      203.31      229.04      3.91 o 
  21   2   1     1178.86     1230.41     10.03 o 
  22   2   1      496.71      516.59      6.10 o 
  23   2   1       68.49       72.73      3.74 o 
  24   2   1      575.49      580.23      7.10 o 
  25   2   1       21.84       21.97      3.90 o 
  26   2   1      331.63      319.52      5.52 o 
  27   2   1        0.73       -1.65      4.39 o 
  28   2   1       85.63       85.98      5.11 o 
  29   2   1        0.85        0.29      4.88 o 
  30   2   1       18.40       24.17      5.21 o 
  31   2   1       41.12       35.50      6.04 o 
  32   2   1      169.20      183.15      6.96 o 
  33   2   1        2.61       11.09      6.95 o 
  34   2   1       24.81       27.91      7.24 o 
  35   2   1       14.23       10.88      7.90 o 
  36   2   1        2.93        7.83      8.53 o 
  37   2   1        0.07       -8.15      9.02 o 
  38   2   1        4.64        7.17      9.27 o 
  39   2   1       22.82       29.89     10.23 o 
  40   2   1        5.84        9.74     10.53 o 
  41   2   1        9.46       13.35     11.13 o 
  42   2   1        0.54       18.46     11.69 o 
  43   2   1        4.16       10.52     11.84 o 
   1   3   1       88.13      129.68      2.29 o 
   2   3   1     3472.81     3884.99     28.47 o 
   3   3   1       90.50      115.34      1.51 o 
   4   3   1     3919.18     4347.70     27.44 o 
   5   3   1     3307.84     3605.64     23.20 o 
   6   3   1     2161.98     2275.85     14.71 o 
   7   3   1     4054.09     4266.54     26.74 o 
   8   3   1      541.37      795.34      5.66 o 
   9   3   1     8702.06     9058.38     54.58 o 
  10   3   1      362.87      297.32      3.35 o 
  11   3   1     8507.28     8610.46     53.63 o 
  12   3   1     4702.17     4977.17     30.98 o 
  13   3   1     5010.54     4895.09     30.11 o 
  14   3   1     7252.75     7711.98     46.96 o 
  15   3   1     8658.40     8454.90     52.17 o 
  16   3   1     3437.72     3592.53     23.42 o 
  17   3   1     1916.40     1802.51     12.78 o 
  18   3   1     1933.05     1821.80     13.01 o 
  19   3   1     6859.32     6617.38     41.59 o 
  20   3   1     6022.88     5881.52     37.23 o 
  21   3   1     8245.17     8256.39     52.44 o 
  22   3   1     4632.40     4693.70     31.63 o 
  23   3   1     6928.66     6790.28     47.27 o 
  24   3   1     3325.41     3221.73     23.81 o 
  25   3   1    12939.23    12595.27     87.79 o 
  26   3   1      208.82      255.30      6.26 o 
  27   3   1     7116.79     6937.93     53.77 o 
  28   3   1      291.71      315.45      7.22 o 
  29   3   1     3607.19     3530.53     30.79 o 
  30   3   1     2875.03     2944.31     27.36 o 
  31   3   1     2677.61     2620.44     25.69 o 
  32   3   1     4539.10     4531.75     42.10 o 
  33   3   1     1379.97     1425.04     18.36 o 
  34   3   1     1818.24     1789.98     26.17 o 
  35   3   1      643.62      649.13     12.44 o 
  36   3   1       59.04       73.60      9.39 o 
  37   3   1     1598.17     1574.30     20.49 o 
  38   3   1      283.64      350.66     11.92 o 
  39   3   1     1915.48     1876.48     24.12 o 
  40   3   1      226.10      267.35     12.56 o 
  41   3   1      891.13      928.64     19.99 o 
  42   3   1      169.45      209.69     14.29 o 
   1   4   1      207.28      260.03      3.83 o 
   2   4   1      254.58      303.47      4.02 o 
   3   4   1        0.56        3.48      1.63 o 
   4   4   1       34.56       32.49      1.53 o 
   5   4   1       57.91       79.04      1.97 o 
   6   4   1       88.05       77.47      2.02 o 
   7   4   1      448.52      558.70      4.72 o 
   8   4   1        0.44        0.52      1.49 o 
   9   4   1        6.76       13.80      1.73 o 
  10   4   1      164.38      180.14      2.82 o 
  11   4   1        0.18        2.20      1.27 o 
  12   4   1        1.79        5.45      1.73 o 
  13   4   1        4.48        7.75      1.89 o 
  14   4   1       18.59       15.94      2.03 o 
  15   4   1      176.74      190.14      3.13 o 
  16   4   1      402.25      458.28      4.98 o 
  17   4   1      140.42      158.93      3.33 o 
  18   4   1       45.39       53.89      3.13 o 
  19   4   1      136.15      143.29      3.61 o 
  20   4   1       20.66       16.48      2.89 o 
  21   4   1      154.81      149.50      4.17 o 
  22   4   1      292.81      305.41      7.20 o 
  23   4   1        4.66        7.46      5.08 o 
  24   4   1       37.89       30.71      5.55 o 
  25   4   1      104.13      113.79      6.09 o 
  26   4   1       14.89       11.31      6.21 o 
  27   4   1        0.23       -9.50      6.33 o 
  28   4   1      149.77      137.61      7.62 o 
  29   4   1      178.56      186.20      7.96 o 
  30   4   1       16.23       13.80      7.48 o 
  31   4   1       16.02       17.65      8.14 o 
  32   4   1        1.83       -0.76      8.26 o 
  33   4   1        1.41        3.67      8.80 o 
  34   4   1      170.74      170.86      9.88 o 
  35   4   1       20.85       27.25     10.06 o 
  36   4   1       17.57       28.08     10.35 o 
  37   4   1        5.44       11.26     10.39 o 
  38   4   1        0.35       10.04     10.68 o 
  39   4   1       13.11       10.24     11.89 o 
  40   4   1        0.27      -13.61     11.92 o 
   1   5   1      617.67      623.62      6.77 o 
   2   5   1       40.73       36.09      2.21 o 
   3   5   1      368.81      319.14      4.11 o 
   4   5   1        4.11       11.62      1.97 o 
   5   5   1     1672.93     1678.53     13.60 o 
   6   5   1     1014.53     1103.31      9.05 o 
   7   5   1     4150.05     4149.61     28.47 o 
   8   5   1      249.92      216.67      3.72 o 
   9   5   1      370.39      367.88      4.28 o 
  10   5   1     2167.17     2170.48     15.68 o 
  11   5   1     3583.08     3772.46     25.84 o 
  12   5   1     1033.20     1028.29      8.57 o 
  13   5   1     3441.97     3402.75     22.04 o 
  14   5   1     1774.79     1736.86     12.12 o 
  15   5   1      601.89      616.56      6.62 o 
  16   5   1     2028.45     1969.75     15.23 o 
  17   5   1     6060.83     5884.66     43.39 o 
  18   5   1     3236.01     3170.57     27.43 o 
  19   5   1     5240.58     4863.97     44.40 o 
  20   5   1      682.49      711.03     10.65 o 
  21   5   1     1642.43     1559.86     17.36 o 
  22   5   1      773.23      862.12     12.20 o 
  23   5   1     7128.24     6933.55     64.54 o 
  24   5   1     2888.68     2805.05     28.64 o 
  25   5   1     4351.92     4193.61     42.44 o 
  26   5   1      945.47      939.12     15.88 o 
  27   5   1     1524.33     1528.36     24.13 o 
  28   5   1      846.77      826.49     15.18 o 
  29   5   1     3325.28     3248.71     43.95 o 
  30   5   1      571.04      605.57     12.90 o 
  31   5   1     1411.16     1420.08     24.50 o 
  32   5   1     1251.51     1281.97     20.31 o 
  33   5   1      940.80      973.19     17.68 o 
  34   5   1      473.11      492.05     14.06 o 
  35   5   1     1090.52     1085.12     20.34 o 
  36   5   1      355.86      388.77     14.26 o 
  37   5   1      470.46      526.36     15.49 o 
  38   5   1      154.69      189.25     13.80 o 
  39   5   1      477.30      494.20     16.15 o 
   1   6   1       25.19       36.94      2.51 o 
   2   6   1       19.89       30.90      2.53 o 
   3   6   1      114.91      113.86      2.65 o 
   4   6   1       34.46       47.57      2.39 o 
   5   6   1       92.43       99.67      2.86 o 
   6   6   1       15.26       13.60      2.28 o 
   7   6   1      574.54      554.66      5.98 o 
   8   6   1      389.23      381.51      4.86 o 
   9   6   1       97.64      115.66      3.18 o 
  10   6   1      141.88      137.66      3.53 o 
  11   6   1      426.81      404.85      6.33 o 
  12   6   1      278.94      283.84      5.01 o 
  13   6   1      254.80      267.12      5.39 o 
  14   6   1     1282.40     1229.88     13.36 o 
  15   6   1     1107.64     1096.12     12.49 o 
  16   6   1      136.18      131.16      5.28 o 
  17   6   1      438.18      428.73      8.45 o 
  18   6   1      474.65      438.81      9.25 o 
  19   6   1       39.67       31.61      6.88 o 
  20   6   1      739.24      727.92     13.24 o 
  21   6   1      718.50      657.66     12.64 o 
  22   6   1      120.86      110.62      8.16 o 
  23   6   1      104.59       99.75      8.41 o 
  24   6   1        3.70       -2.44      8.10 o 
  25   6   1      131.43      129.75      9.17 o 
  26   6   1      123.56      123.44      9.50 o 
  27   6   1       34.96       16.91      9.28 o 
  28   6   1      105.70       87.13     10.11 o 
  29   6   1      301.71      301.23     11.78 o 
  30   6   1        5.28        2.07     10.15 o 
  31   6   1       11.46        1.41     10.69 o 
  32   6   1       11.85        0.70     11.14 o 
  33   6   1       16.38       26.04     11.36 o 
  34   6   1       29.25       17.15     11.81 o 
  35   6   1       29.77       37.70     12.29 o 
  36   6   1       15.95       27.43     12.58 o 
   1   7   1       43.78       35.91      4.75 o 
   2   7   1     2257.89     2209.62     20.09 o 
   3   7   1     1126.76     1101.69     11.83 o 
   4   7   1      494.82      476.53      6.14 o 
   5   7   1      801.47      770.12      8.04 o 
   6   7   1     1514.83     1468.36     13.65 o 
   7   7   1     1243.48     1162.23     11.74 o 
   8   7   1     2052.51     1964.15     19.38 o 
   9   7   1      709.31      644.36      8.81 o 
  10   7   1        8.50       17.69      4.47 o 
  11   7   1       21.16       26.57      4.69 o 
  12   7   1       46.13       62.95      5.30 o 
  13   7   1     1101.11     1114.94     14.76 o 
  14   7   1     2959.92     2731.34     28.79 o 
  15   7   1     1633.54     1554.35     18.34 o 
  16   7   1     1087.29      966.30     14.34 o 
  17   7   1      956.98      884.95     13.89 o 
  18   7   1      208.22      222.33      8.20 o 
  19   7   1     1792.38     1649.61     21.09 o 
  20   7   1       51.75       93.08      8.15 o 
  21   7   1     3224.82     2966.52     33.84 o 
  22   7   1      918.96      928.88     16.03 o 
  23   7   1     1337.58     1242.08     18.73 o 
  24   7   1      534.28      513.21     12.06 o 
  25   7   1      941.47      942.71     20.84 o 
  26   7   1      698.32      696.23     17.26 o 
  27   7   1      996.02      975.16     17.95 o 
  28   7   1      839.64      787.13     15.77 o 
  29   7   1      511.09      550.78     18.47 o 
  30   7   1      292.36      323.93     12.84 o 
  31   7   1     1076.48     1114.64     20.87 o 
  32   7   1      212.84      230.71     12.97 o 
  33   7   1      617.12      612.08     17.98 o 
  34   7   1        6.68       30.15     12.49 o 
   1   8   1       37.93       35.90      3.72 o 
   2   8   1      121.60      119.28      4.34 o 
   3   8   1       15.09       17.37      3.91 o 
   4   8   1      114.01      104.68      4.64 o 
   5   8   1        0.06        6.12      5.16 o 
   6   8   1        3.98        4.65      4.64 o 
   7   8   1        0.46        0.98      4.75 o 
   8   8   1      145.69      139.12      5.79 o 
   9   8   1       49.93       62.44      5.02 o 
  10   8   1       22.38       22.13      5.25 o 
  11   8   1        2.71        1.41      5.39 o 
  12   8   1      287.56      274.84      7.15 o 
  13   8   1        5.03       -3.19      6.10 o 
  14   8   1       11.06        2.91      6.34 o 
  15   8   1        3.27        0.83      6.67 o 
  16   8   1       13.50       18.18      7.03 o 
  17   8   1       18.81       28.40      7.38 o 
  18   8   1      369.07      349.37      9.54 o 
  19   8   1       19.87       -1.61      7.79 o 
  20   8   1       55.03       54.90      8.47 o 
  21   8   1        0.31      -12.81      8.54 o 
  22   8   1       70.22       67.30      9.16 o 
  23   8   1      129.09      123.86      9.79 o 
  24   8   1       91.40       76.56      9.86 o 
  25   8   1        0.90        0.25      9.71 o 
  26   8   1       10.60       14.63     10.14 o 
  27   8   1       24.70       21.21     10.47 o 
  28   8   1      159.45      159.65     11.72 o 
  29   8   1        0.93       -6.08     11.17 o 
  30   8   1       79.35       61.80     11.69 o 
   1   9   1        8.58        9.69      5.09 o 
   2   9   1       17.83       22.89      5.39 o 
   3   9   1        4.12       11.08      5.43 o 
   4   9   1      174.91      181.18      6.48 o 
   5   9   1       52.26       68.85      5.96 o 
   6   9   1      188.53      216.44      6.85 o 
   7   9   1      460.27      430.33      8.90 o 
   8   9   1        3.89        9.80      6.37 o 
   9   9   1      237.99      249.28      7.96 o 
  10   9   1       18.09       25.98      6.94 o 
  11   9   1      451.78      466.99      9.53 o 
  12   9   1      142.93      145.16      7.28 o 
  13   9   1      275.43      271.78      8.80 o 
  14   9   1      766.96      769.54     14.15 o 
  15   9   1      188.73      194.27      8.84 o 
  16   9   1      364.90      370.24     10.38 o 
  17   9   1      352.20      329.05     10.42 o 
  18   9   1       10.63        5.21      8.94 o 
  19   9   1      110.20       86.64      9.60 o 
  20   9   1      133.24      126.32     10.11 o 
  21   9   1      396.76      400.85     12.28 o 
  22   9   1      792.96      801.31     16.40 o 
  23   9   1      952.62      994.06     23.95 o 
  24   9   1      221.52      262.22     12.39 o 
  25   9   1      529.05      563.60     15.02 o 
   1  10   1        7.61       17.10      7.06 o 
   2  10   1       51.64       53.18      6.91 o 
   3  10   1       18.62        6.94      6.84 o 
   4  10   1        6.84       10.73      7.07 o 
   5  10   1       25.79       36.45      7.30 o 
   6  10   1        6.16        6.86      7.59 o 
   7  10   1       21.81       37.56      8.14 o 
   8  10   1       59.21       53.30      8.28 o 
   9  10   1       87.43       95.69      8.98 o 
  10  10   1        1.23        5.69      8.66 o 
  11  10   1        0.13        5.79      8.48 o 
  12  10   1        1.82       11.76      8.86 o 
  13  10   1        0.41      -11.94      8.99 o 
  14  10   1       57.94       57.21      9.68 o 
  15  10   1        8.15       -5.91      9.74 o 
  16  10   1       35.88       25.22     10.19 o 
  17  10   1        7.45        4.51     10.62 o 
  18  10   1        7.43      -12.98     10.74 o 
   1  11   1        0.09       10.87     11.38 o 
   2  11   1        0.11      -14.64      9.80 o 
   3  11   1        5.55       -2.47      9.97 o 
   4  11   1        2.56      -12.69      9.30 o 
   5  11   1       31.78       33.50      9.79 o 
   0   0   2      659.34      578.88      6.69 o 
   1   0   2    38952.99    35094.55    255.25 o 
   2   0   2     4402.47     4401.71     34.10 o 
   3   0   2     1766.39     1509.55     12.08 o 
   4   0   2    41786.96    41367.29    314.88 o 
   5   0   2    65700.35    60151.23    447.34 o 
   6   0   2    64205.10    61211.27    456.26 o 
   7   0   2   112828.84    97693.42    764.11 o 
   8   0   2    20569.95    22969.37    184.21 o 
   9   0   2    50933.33    48151.66    387.23 o 
  10   0   2       97.59      215.87      4.62 o 
  11   0   2    11879.65    11401.72     94.67 o 
  12   0   2    25258.39    26657.79    226.24 o 
  13   0   2    14909.34    15084.99    128.54 o 
  14   0   2     3352.81     3727.82     36.15 o 
  15   0   2     4174.41     3925.19     36.73 o 
  16   0   2     3827.27     3992.32     38.84 o 
  17   0   2     2259.66     1924.45     20.89 o 
  18   0   2       35.74       23.62      4.33 o 
  19   0   2     5625.45     5479.48     54.90 o 
  20   0   2     2630.17     2618.00     27.00 o 
  21   0   2      846.48      789.65     11.27 o 
  22   0   2     2576.45     2552.66     25.88 o 
  23   0   2     2546.89     2470.93     25.35 o 
  24   0   2        4.73        9.46      5.45 o 
  25   0   2     2311.67     2261.48     25.37 o 
  26   0   2        4.24       16.25      6.07 o 
  27   0   2       67.89       82.61      6.63 o 
  28   0   2      544.36      525.20     10.22 o 
  29   0   2     1706.54     1689.59     20.45 o 
  30   0   2      634.29      599.87     16.10 o 
  31   0   2      440.89      445.29     10.08 o 
  32   0   2       39.03       28.72      8.16 o 
  33   0   2       91.77       69.13      8.87 o 
  34   0   2       27.32       32.67      9.08 o 
  35   0   2      972.38      991.15     17.87 o 
  36   0   2        1.35       12.35     11.45 o 
  37   0   2      429.60      411.64     15.60 o 
  38   0   2      116.28      119.14     13.80 o 
  39   0   2      402.86      400.67     17.22 o 
  40   0   2      739.79      724.45     20.97 o 
  41   0   2     1020.73      971.14     29.55 o 
  42   0   2      256.23      255.65     24.58 o 
  43   0   2     1403.20     1384.46     36.34 o 
   0   1   2      654.76      667.35      5.39 o 
   1   1   2       45.82       46.16      0.99 o 
   2   1   2        0.98       -1.26      0.84 o 
   3   1   2      497.21      590.72      3.93 o 
   4   1   2     4428.18     4764.19     25.87 o 
   5   1   2     3743.10     4252.51     23.48 o 
   6   1   2     1197.70     1320.97      7.84 o 
   7   1   2     1667.01     1847.06     10.71 o 
   8   1   2      545.89      628.23      4.39 o 
   9   1   2     1184.79     1353.91      8.72 o 
  10   1   2     1766.19     2117.14     13.27 o 
  11   1   2      777.12      834.55      6.40 o 
  12   1   2      199.75      260.85      3.09 o 
  13   1   2       69.12       86.51      2.13 o 
  14   1   2       20.65       19.82      2.02 o 
  15   1   2      308.91      306.75      3.74 o 
  16   1   2        5.30        0.82      2.27 o 
  17   1   2        4.19        1.82      2.40 o 
  18   1   2       56.21       62.83      2.86 o 
  19   1   2        1.08       -2.02      2.76 o 
  20   1   2        4.25       -0.69      2.94 o 
  21   1   2      363.65      365.04      4.93 o 
  22   1   2      179.44      179.33      4.01 o 
  23   1   2      288.19      264.29      4.60 o 
  24   1   2       67.42       70.27      3.82 o 
  25   1   2      185.27      190.99      4.65 o 
  26   1   2      398.85      402.91      5.88 o 
  27   1   2      589.97      565.79      7.02 o 
  28   1   2      459.44      452.96      6.49 o 
  29   1   2       66.06       56.95      5.07 o 
  30   1   2        3.98        6.62      5.24 o 
  31   1   2        0.04       -1.50      5.51 o 
  32   1   2       72.82       66.92      6.12 o 
  33   1   2       13.97       13.95      6.25 o 
  34   1   2       21.18       13.12      6.91 o 
  35   1   2        2.63       -3.96      7.28 o 
  36   1   2       17.19       14.96      8.11 o 
  37   1   2      159.92      158.82      9.15 o 
  38   1   2       52.71       68.42      9.74 o 
  39   1   2        6.05       14.39     10.32 o 
  40   1   2       36.60       49.32     11.28 o 
  41   1   2      161.58      144.40     12.02 o 
  42   1   2       36.95       43.40     12.75 o 
  43   1   2       81.81      104.76     13.45 o 
   0   2   2     1071.47     1051.08      8.88 o 
   1   2   2    43369.57    41394.12    244.46 o 
   2   2   2    19568.37    20346.64    116.79 o 
   3   2   2    30805.38    29695.32    167.95 o 
   4   2   2     8666.97     8978.02     49.77 o 
   5   2   2    18037.83    17815.43     96.98 o 
   6   2   2     2784.94     2835.09     16.26 o 
   7   2   2    31390.55    31019.37    175.22 o 
   8   2   2     3581.84     3495.34     20.59 o 
   9   2   2    20514.57    20465.17    119.14 o 
  10   2   2     2296.76     2337.38     14.96 o 
  11   2   2    18949.95    18873.18    114.66 o 
  12   2   2     4884.36     4930.30     31.66 o 
  13   2   2    14603.63    14646.17     90.78 o 
  14   2   2     3748.03     3858.20     24.40 o 
  15   2   2    11236.15    10689.34     67.76 o 
  16   2   2      173.67      180.14      3.25 o 
  17   2   2     5114.96     5002.12     33.06 o 
  18   2   2     1100.53     1047.22      8.55 o 
  19   2   2     2176.78     1994.46     14.23 o 
  20   2   2     4294.38     4304.42     28.44 o 
  21   2   2     1165.44     1120.20      9.30 o 
  22   2   2      718.83      704.72      7.23 o 
  23   2   2       71.77       91.40      4.29 o 
  24   2   2      177.96      188.33      4.47 o 
  25   2   2      174.47      203.57      4.68 o 
  26   2   2      340.56      346.06      6.69 o 
  27   2   2      627.70      610.79      7.94 o 
  28   2   2      159.25      172.15      5.64 o 
  29   2   2       22.43       27.83      5.59 o 
  30   2   2      208.94      206.52      6.80 o 
  31   2   2      191.06      182.44      6.91 o 
  32   2   2      178.64      187.99      7.37 o 
  33   2   2       71.73       67.08      7.60 o 
  34   2   2      103.93      105.52      8.29 o 
  35   2   2      425.07      437.89     10.84 o 
  36   2   2       23.19       37.99      8.74 o 
  37   2   2     1791.66     1740.28     21.84 o 
  38   2   2        3.34       27.89     10.00 o 
  39   2   2      855.28      832.36     15.30 o 
  40   2   2       41.85       65.98     11.12 o 
  41   2   2      334.19      359.82     13.56 o 
  42   2   2      185.72      234.55     13.73 o 
   0   3   2       12.22       14.60      2.04 o 
   1   3   2     1525.61     1650.79     12.36 o 
   2   3   2       27.04       28.10      2.17 o 
   3   3   2     2214.60     2389.65     16.29 o 
   4   3   2      391.33      462.36      3.70 o 
   5   3   2      565.51      661.15      5.11 o 
   6   3   2      401.71      387.19      4.21 o 
   7   3   2      791.37      825.81      6.24 o 
   8   3   2       44.67       40.68      1.75 o 
   9   3   2      764.78      822.79      5.97 o 
  10   3   2      342.72      358.66      3.60 o 
  11   3   2     2974.27     3241.98     20.84 o 
  12   3   2       52.70       49.53      1.95 o 
  13   3   2     2059.64     2168.20     14.25 o 
  14   3   2        2.05        4.22      1.97 o 
  15   3   2      254.25      258.66      4.01 o 
  16   3   2        0.37        4.15      2.34 o 
  17   3   2      907.41      956.27      7.69 o 
  18   3   2      142.40      133.00      3.24 o 
  19   3   2      421.77      428.81      5.79 o 
  20   3   2       18.24       12.56      2.97 o 
  21   3   2        3.25        4.15      3.30 o 
  22   3   2       27.55       31.16      3.65 o 
  23   3   2       98.31      106.39      4.22 o 
  24   3   2       87.48       75.77      4.57 o 
  25   3   2        2.33       -3.63      4.56 o 
  26   3   2      130.06      126.79      5.41 o 
  27   3   2       26.06       19.47      5.48 o 
  28   3   2        3.22       -0.46      6.03 o 
  29   3   2        6.24       -4.27      6.51 o 
  30   3   2        0.30       -5.96      7.18 o 
  31   3   2      159.53      136.32      8.18 o 
  32   3   2        2.63        9.73      7.56 o 
  33   3   2      318.80      314.43      9.84 o 
  34   3   2       58.77       63.98      8.84 o 
  35   3   2      100.36      118.13      9.25 o 
  36   3   2        1.26       17.62      9.58 o 
  37   3   2        0.09       -1.04      9.89 o 
  38   3   2       11.24        6.83     10.28 o 
  39   3   2        1.24       27.84     10.91 o 
  40   3   2       56.26       60.67     11.45 o 
  41   3   2       23.85       42.95     11.94 o 
   0   4   2     9137.44     9518.64    100.35 o 
   1   4   2    27085.10    28142.39    203.73 o 
   2   4   2     3351.90     3371.83     24.55 o 
   3   4   2    12469.30    11940.33     83.29 o 
   4   4   2     5435.31     5537.73     36.91 o 
   5   4   2     6856.97     6207.49     43.62 o 
   6   4   2     1908.52     1813.48     12.48 o 
   7   4   2    19556.91    19979.35    125.06 o 
   8   4   2      359.19      310.68      4.67 o 
   9   4   2     9651.32     9296.43     57.96 o 
  10   4   2     2936.20     3046.65     19.36 o 
  11   4   2    10608.27    10378.57     63.61 o 
  12   4   2     3951.28     4052.58     26.37 o 
  13   4   2    11089.40    11589.59     74.51 o 
  14   4   2      679.11      685.66      6.47 o 
  15   4   2     6167.70     6206.44     40.60 o 
  16   4   2       72.84       80.61      3.97 o 
  17   4   2     3489.84     3410.46     22.83 o 
  18   4   2      965.00      985.90      8.63 o 
  19   4   2     1228.42     1160.19     12.88 o 
  20   4   2     3352.86     3256.47     25.21 o 
  21   4   2      283.93      270.96      5.67 o 
  22   4   2     1328.72     1310.38     12.97 o 
  23   4   2      106.86      104.42      5.61 o 
  24   4   2      459.66      439.66      7.91 o 
  25   4   2      737.47      697.48     12.36 o 
  26   4   2        3.23       -0.44      6.32 o 
  27   4   2      215.86      200.35      7.80 o 
  28   4   2       97.67       97.21      7.89 o 
  29   4   2        9.15       17.79      7.88 o 
  30   4   2       75.50       73.76      8.29 o 
  31   4   2       85.86      104.45      8.64 o 
  32   4   2        0.27        4.03      8.58 o 
  33   4   2      112.47      123.64      9.52 o 
  34   4   2      582.45      540.15     12.33 o 
  35   4   2      702.29      675.25     14.96 o 
  36   4   2        2.72       25.44     10.94 o 
  37   4   2     1357.67     1302.05     21.69 o 
  38   4   2      159.71      189.83     12.73 o 
  39   4   2      403.21      371.45     14.01 o 
  40   4   2        3.04        5.28     12.89 o 
   0   5   2      923.77     1062.84     20.98 o 
   1   5   2      404.67      438.67      6.78 o 
   2   5   2      922.94      980.87     10.17 o 
   3   5   2       25.79       24.97      2.66 o 
   4   5   2      938.48      995.93      8.72 o 
   5   5   2      434.15      465.16      5.09 o 
   6   5   2        7.49        8.29      2.26 o 
   7   5   2      570.78      582.46      5.29 o 
   8   5   2        1.98        7.21      2.13 o 
   9   5   2      737.55      798.14      6.71 o 
  10   5   2      343.97      392.83      4.32 o 
  11   5   2       20.00       22.85      2.41 o 
  12   5   2      303.26      349.21      4.66 o 
  13   5   2      229.30      251.05      4.03 o 
  14   5   2      157.08      192.79      3.82 o 
  15   5   2      355.07      362.02      5.07 o 
  16   5   2      517.53      487.47      6.63 o 
  17   5   2      297.06      306.32      5.82 o 
  18   5   2       34.92       20.77      5.00 o 
  19   5   2        1.11        5.56      5.15 o 
  20   5   2        6.97       17.61      5.43 o 
  21   5   2      353.33      361.19      7.53 o 
  22   5   2      125.10      107.91      6.32 o 
  23   5   2       81.76       74.25      6.83 o 
  24   5   2        0.05        3.10      8.56 o 
  25   5   2      127.78      119.15      7.85 o 
  26   5   2       14.52       21.63      7.64 o 
  27   5   2       25.30        5.31      8.29 o 
  28   5   2        0.44      -12.27      8.59 o 
  29   5   2        0.03       -2.53      9.07 o 
  30   5   2       47.56       55.91      9.71 o 
  31   5   2       19.32       22.92      9.78 o 
  32   5   2      302.71      288.52     11.63 o 
  33   5   2       20.30       27.13     10.59 o 
  34   5   2       14.93       23.89     10.78 o 
  35   5   2        0.15        0.50     11.96 o 
  36   5   2       37.56       47.42     12.28 o 
  37   5   2       22.46       28.46     12.46 o 
  38   5   2        8.56        6.30     12.81 o 
   0   6   2      134.66      126.81      6.27 o 
   1   6   2     3628.95     3584.53     34.91 o 
   2   6   2     1609.80     1494.64     15.48 o 
   3   6   2     5242.01     5251.43     44.10 o 
   4   6   2     4813.50     4694.10     35.76 o 
   5   6   2     9298.65     9386.61     72.01 o 
   6   6   2     1063.78     1060.80     10.31 o 
   7   6   2     8871.09     8686.02     66.55 o 
   8   6   2     1037.94     1171.34     10.30 o 
   9   6   2     9240.87     8992.18     66.32 o 
  10   6   2       30.60       66.13      4.17 o 
  11   6   2     3091.96     2936.94     25.06 o 
  12   6   2      347.96      351.82      6.13 o 
  13   6   2     1939.98     1871.83     18.78 o 
  14   6   2     3328.28     3059.10     29.58 o 
  15   6   2     1357.48     1388.69     16.15 o 
  16   6   2      321.84      322.01      7.11 o 
  17   6   2      622.03      681.96     11.19 o 
  18   6   2      288.09      324.76      7.92 o 
  19   6   2      915.28      907.49     13.50 o 
  20   6   2       91.96      106.77      7.05 o 
  21   6   2      452.25      447.27      9.90 o 
  22   6   2      179.01      178.43      8.78 o 
  23   6   2      739.71      757.77     14.21 o 
  24   6   2      275.17      277.17      9.96 o 
  25   6   2      257.51      283.45     10.25 o 
  26   6   2      130.23      133.89      9.70 o 
  27   6   2        4.88       13.83      9.32 o 
  28   6   2      194.13      175.24     10.71 o 
  29   6   2      160.47      161.88     10.98 o 
  30   6   2        0.73       19.98     10.41 o 
  31   6   2      198.02      165.52     11.71 o 
  32   6   2       13.56       14.47     11.10 o 
  33   6   2       13.09       26.34     11.39 o 
  34   6   2        0.12        7.67     11.58 o 
  35   6   2       22.76       17.11     12.25 o 
  36   6   2       83.58       81.21     12.97 o 
   0   7   2       42.55       18.69      8.95 o 
   1   7   2      419.94      399.73     12.28 o 
   2   7   2      415.71      399.98      9.06 o 
   3   7   2       15.20       16.19      4.88 o 
   4   7   2      722.49      693.14      9.22 o 
   5   7   2      101.31       99.82      4.42 o 
   6   7   2       59.61       54.49      4.51 o 
   7   7   2      116.40      127.71      4.30 o 
   8   7   2       14.76       13.18      3.50 o 
   9   7   2     1004.67      939.37     11.12 o 
  10   7   2      272.24      278.03      6.09 o 
  11   7   2        7.89       10.88      4.72 o 
  12   7   2       58.78       73.07      5.43 o 
  13   7   2      143.78      121.35      5.88 o 
  14   7   2       28.89       21.08      5.69 o 
  15   7   2       93.65      106.99      6.30 o 
  16   7   2       70.13       68.61      6.36 o 
  17   7   2      153.14      147.27      7.62 o 
  18   7   2       16.30       25.09      7.26 o 
  19   7   2        3.13        7.00      7.52 o 
  20   7   2        7.85        1.33      7.72 o 
  21   7   2       20.42       13.55      8.17 o 
  22   7   2        0.11        1.06      8.40 o 
  23   7   2       15.29       16.57      8.83 o 
  24   7   2        2.54        4.13      9.00 o 
  25   7   2       32.64       18.82      9.52 o 
  26   7   2       92.02       83.41     10.22 o 
  27   7   2        0.80       -6.54     10.01 o 
  28   7   2       20.25       47.20     10.73 o 
  29   7   2       69.01       63.94     11.47 o 
  30   7   2       76.93       68.92     11.47 o 
  31   7   2       66.64       67.49     11.89 o 
  32   7   2       59.45       64.20     12.34 o 
  33   7   2        0.28       12.37     12.25 o 
   0   8   2      856.72      877.24     22.22 o 
   1   8   2     1213.50     1249.77     20.92 o 
   2   8   2      564.57      514.70     11.47 o 
   3   8   2     2638.50     2464.70     28.51 o 
   4   8   2      469.15      467.43      8.60 o 
   5   8   2     2525.99     2380.62     27.86 o 
   6   8   2      232.94      249.50      7.38 o 
   7   8   2     1269.96     1303.50     14.96 o 
   8   8   2      517.68      522.45      8.59 o 
   9   8   2     2888.66     2771.16     28.18 o 
  10   8   2       97.93      117.15      6.12 o 
  11   8   2     1641.99     1558.98     19.12 o 
  12   8   2       15.94       25.61      6.52 o 
  13   8   2      946.28      998.24     15.70 o 
  14   8   2      371.78      355.98      9.30 o 
  15   8   2      442.29      478.33     10.05 o 
  16   8   2      496.73      487.28     10.16 o 
  17   8   2      351.88      367.64      9.61 o 
  18   8   2       96.15      110.78      8.23 o 
  19   8   2      183.72      192.16      9.69 o 
  20   8   2        6.47        2.75      8.30 o 
  21   8   2       68.84       83.15      9.12 o 
  22   8   2      198.06      207.67      9.96 o 
  23   8   2      144.45      133.68      9.82 o 
  24   8   2       91.72      108.48     10.26 o 
  25   8   2        2.81       -0.07      9.90 o 
  26   8   2        0.31       -8.01     10.37 o 
  27   8   2       71.52       70.85     11.11 o 
  28   8   2       88.99       84.29     11.39 o 
  29   8   2       14.79       13.26     11.30 o 
   0   9   2       75.54       79.41     12.05 o 
   1   9   2        0.90        3.57      6.56 o 
   2   9   2        4.10       -1.45      6.25 o 
   3   9   2       79.15       88.54      7.09 o 
   4   9   2      141.63      155.20      7.60 o 
   5   9   2       61.81       45.80      7.21 o 
   6   9   2       31.71       40.59      7.46 o 
   7   9   2        2.63        7.21      5.94 o 
   8   9   2       75.07       68.21      6.52 o 
   9   9   2       52.33       43.56      8.11 o 
  10   9   2       83.61       79.20      7.19 o 
  11   9   2        4.33       11.21      7.37 o 
  12   9   2       10.67        9.04      7.28 o 
  13   9   2      102.49       97.81      8.05 o 
  14   9   2       19.92        9.05      7.81 o 
  15   9   2        1.31      -12.89      8.62 o 
  16   9   2        0.35       -4.22      8.37 o 
  17   9   2        0.15        3.39      8.86 o 
  18   9   2       59.26       68.43      9.53 o 
  19   9   2        7.71        3.00      9.51 o 
  20   9   2        2.15        4.41      9.78 o 
  21   9   2        1.29       -0.31     10.12 o 
  22   9   2       18.14       23.55     10.56 o 
  23   9   2        0.19        5.13     10.87 o 
  24   9   2       42.92       40.52     11.45 o 
   0  10   2      660.43      713.71     42.31 o 
   1  10   2     1110.47     1142.75     19.09 o 
   2  10   2      189.81      209.30      9.57 o 
   3  10   2      534.17      516.57     13.02 o 
   4  10   2        5.16       14.27     10.74 o 
   5  10   2      129.61      153.24     11.94 o 
   6  10   2       26.42       18.24      7.78 o 
   7  10   2      261.42      301.61     10.12 o 
   8  10   2       33.00       38.12      8.77 o 
   9  10   2      260.74      304.19     10.95 o 
  10  10   2      263.84      283.39     13.64 o 
  11  10   2      675.49      691.41     16.30 o 
  12  10   2      203.15      211.08     11.35 o 
  13  10   2      291.33      332.75     11.47 o 
  14  10   2       46.38       51.94      9.91 o 
  15  10   2      309.06      355.51     15.89 o 
  16  10   2        1.33       16.72      9.12 o 
  17  10   2      422.43      432.53     11.85 o 
   1   1   3      595.61      629.90      4.41 o 
   2   1   3     1449.51     1610.63     10.14 o 
   3   1   3      652.99      716.29      5.17 o 
   4   1   3     1418.76     1428.57      9.27 o 
   5   1   3      284.67      318.51      3.10 o 
   6   1   3     2370.26     2190.75     14.39 o 
   7   1   3        5.53        3.17      1.43 o 
   8   1   3       60.75       57.58      1.73 o 
   9   1   3        2.66        5.79      1.63 o 
  10   1   3    13925.98    14637.61     91.94 o 
  11   1   3      149.90      156.71      2.88 o 
  12   1   3    25288.66    26558.16    169.16 o 
  13   1   3      875.90      901.59      7.47 o 
  14   1   3    18768.88    18860.01    120.75 o 
  15   1   3       63.13       69.38      2.82 o 
  16   1   3     7786.63     7352.88     47.06 o 
  17   1   3     1719.37     1872.49     13.73 o 
  18   1   3    10904.91    10724.97     70.33 o 
  19   1   3     1319.81     1320.46     10.63 o 
  20   1   3     8368.50     8113.36     53.75 o 
  21   1   3       10.93       27.23      3.44 o 
  22   1   3    12449.45    11773.38     77.50 o 
  23   1   3      328.44      346.46      5.27 o 
  24   1   3    10521.83    10013.13     66.36 o 
  25   1   3      269.06      299.04      5.55 o 
  26   1   3     6626.03     6183.07     41.31 o 
  27   1   3        6.13       30.71      4.23 o 
  28   1   3     6135.32     6090.85     41.75 o 
  29   1   3        2.76       24.01      5.11 o 
  30   1   3     6920.78     6796.80     48.91 o 
  31   1   3      621.34      616.55      9.10 o 
  32   1   3     7625.89     7318.11     55.88 o 
  33   1   3      284.52      312.99      9.36 o 
  34   1   3     1855.13     1784.93     19.53 o 
  35   1   3       99.94      129.28      8.36 o 
  36   1   3     2979.57     2959.80     30.03 o 
  37   1   3        4.46       33.67      9.44 o 
  38   1   3     2223.87     2155.86     28.21 o 
  39   1   3       23.30       57.62     11.74 o 
  40   1   3     1072.76     1108.67     20.20 o 
  41   1   3       30.46       74.54     12.14 o 
  42   1   3      520.43      542.45     16.68 o 
   1   2   3     1171.26     1235.31      7.17 o 
   2   2   3       40.16       46.39      1.28 o 
   3   2   3      681.93      764.13      5.21 o 
   4   2   3      667.90      722.27      5.08 o 
   5   2   3      519.01      579.53      4.69 o 
   6   2   3      455.99      451.90      4.05 o 
   7   2   3      406.72      429.15      4.33 o 
   8   2   3      746.75      862.19      6.44 o 
   9   2   3     2083.01     2384.61     15.29 o 
  10   2   3     2515.02     2805.12     17.61 o 
  11   2   3        7.36       15.07      1.95 o 
  12   2   3      168.59      190.65      3.47 o 
  13   2   3       50.00       67.71      2.24 o 
  14   2   3      240.49      267.46      3.56 o 
  15   2   3       34.36       59.31      2.64 o 
  16   2   3      190.24      210.63      3.52 o 
  17   2   3        0.79       -1.55      3.05 o 
  18   2   3      107.77      109.25      3.55 o 
  19   2   3      247.34      282.53      4.54 o 
  20   2   3      185.92      192.55      4.29 o 
  21   2   3      169.16      166.69      4.36 o 
  22   2   3      128.26      127.92      4.20 o 
  23   2   3        1.78       -5.68      3.79 o 
  24   2   3        3.36        0.80      4.08 o 
  25   2   3       88.64      100.20      4.75 o 
  26   2   3      199.06      194.51      5.37 o 
  27   2   3      842.51      838.01     10.01 o 
  28   2   3       68.14       63.56      5.60 o 
  29   2   3       86.35       95.60      6.38 o 
  30   2   3       63.51       61.78      6.60 o 
  31   2   3        4.30        2.30      6.83 o 
  32   2   3       36.27       36.95      7.60 o 
  33   2   3       69.67       58.44      7.93 o 
  34   2   3       34.29       40.42      7.96 o 
  35   2   3       19.44       25.69      9.09 o 
  36   2   3       17.60       27.77      9.28 o 
  37   2   3        6.99       -1.34      9.53 o 
  38   2   3       28.88       45.39     10.31 o 
  39   2   3        3.26       11.28     10.78 o 
  40   2   3       41.51       28.59     12.50 o 
  41   2   3       55.54       60.03     13.20 o 
   1   3   3      105.37      140.46      1.91 o 
   2   3   3       20.79        8.39      1.47 o 
   3   3   3     4119.60     4754.25     28.51 o 
   4   3   3      242.60      225.35      2.87 o 
   5   3   3        0.88        1.78      1.64 o 
   6   3   3     5790.66     5762.35     34.97 o 
   7   3   3     1420.98     1686.24     11.16 o 
   8   3   3     3599.05     3616.10     22.35 o 
   9   3   3       22.79       38.08      2.42 o 
  10   3   3     3933.63     4043.07     25.83 o 
  11   3   3     1465.32     1556.75     11.26 o 
  12   3   3     2486.52     2459.54     15.96 o 
  13   3   3      584.71      557.41      5.24 o 
  14   3   3     6642.34     6368.11     40.13 o 
  15   3   3      515.97      518.60      5.37 o 
  16   3   3    14127.71    13967.24     91.28 o 
  17   3   3      156.11      175.84      3.67 o 
  18   3   3    18593.42    18448.81    118.52 o 
  19   3   3       27.13       79.40      3.89 o 
  20   3   3    12150.90    11861.22     81.00 o 
  21   3   3        9.39       28.34      3.98 o 
  22   3   3     2215.55     2174.93     18.04 o 
  23   3   3      624.74      638.14      8.13 o 
  24   3   3     3376.04     3212.66     24.88 o 
  25   3   3      502.38      530.69      8.83 o 
  26   3   3     6714.26     6466.81     52.75 o 
  27   3   3      123.11      151.25      6.78 o 
  28   3   3     5753.35     5604.45     47.56 o 
  29   3   3      418.39      437.60      9.23 o 
  30   3   3     3986.71     3762.09     34.63 o 
  31   3   3        1.88       29.62      7.50 o 
  32   3   3     3558.03     3457.15     33.56 o 
  33   3   3        0.93       50.61      9.14 o 
  34   3   3     4082.04     3961.28     40.65 o 
  35   3   3        5.34       46.31      9.75 o 
  36   3   3     3024.12     3008.13     37.00 o 
  37   3   3       35.11       93.60     10.94 o 
  38   3   3     1922.55     1954.68     25.90 o 
  39   3   3      305.39      346.19     13.04 o 
  40   3   3      206.24      248.15     12.77 o 
   1   4   3      650.35      675.97      5.33 o 
   2   4   3       89.02      125.75      2.24 o 
   3   4   3        4.19        3.34      1.69 o 
   4   4   3        0.05        0.70      1.79 o 
   5   4   3       39.38       42.75      1.89 o 
   6   4   3        1.77        5.31      1.67 o 
   7   4   3      190.32      228.91      3.04 o 
   8   4   3       12.40        6.32      1.55 o 
   9   4   3      314.39      367.47      4.36 o 
  10   4   3       73.34       62.17      2.46 o 
  11   4   3      454.22      458.15      5.15 o 
  12   4   3      180.04      168.80      3.85 o 
  13   4   3       14.99       16.85      2.61 o 
  14   4   3       43.93       33.58      2.26 o 
  15   4   3      284.01      272.23      4.56 o 
  16   4   3        2.33        1.50      2.63 o 
  17   4   3        4.36       11.98      2.34 o 
  18   4   3       37.05       42.11      3.15 o 
  19   4   3       35.86       39.83      3.95 o 
  20   4   3       50.63       54.94      4.77 o 
  21   4   3       32.93       27.68      4.79 o 
  22   4   3       21.41       24.38      5.14 o 
  23   4   3      368.13      374.61      7.43 o 
  24   4   3       11.54        9.39      6.24 o 
  25   4   3        1.09       -7.00      6.41 o 
  26   4   3        1.15        0.91      6.44 o 
  27   4   3      135.58      128.11      7.82 o 
  28   4   3       29.52       24.15      7.49 o 
  29   4   3      112.56      125.25      8.38 o 
  30   4   3        1.02       -7.73      7.99 o 
  31   4   3        5.44       10.04      8.56 o 
  32   4   3        2.20       -3.81      9.03 o 
  33   4   3        0.65        2.49      9.60 o 
  34   4   3        9.22        8.27     10.07 o 
  35   4   3       37.99       26.93     10.64 o 
  36   4   3        7.90       22.07     10.59 o 
  37   4   3        7.04        6.27     11.67 o 
  38   4   3       60.65       58.15     12.15 o 
  39   4   3       12.40       35.73     13.01 o 
   1   5   3      403.98      403.18      4.58 o 
   2   5   3        7.20        7.73      2.00 o 
   3   5   3      115.91      102.87      2.54 o 
   4   5   3      423.08      461.59      5.44 o 
   5   5   3      226.43      235.32      3.11 o 
   6   5   3      562.41      610.24      5.55 o 
   7   5   3      260.16      279.50      3.74 o 
   8   5   3      729.75      697.47      6.33 o 
   9   5   3      506.49      493.15      5.47 o 
  10   5   3     2433.55     2370.61     16.77 o 
  11   5   3      187.25      195.74      3.69 o 
  12   5   3     8527.78     8153.69     55.03 o 
  13   5   3       22.80       37.66      3.27 o 
  14   5   3     2975.74     2778.88     23.18 o 
  15   5   3     1071.46     1144.78     12.26 o 
  16   5   3     4325.64     4391.74     38.26 o 
  17   5   3      158.35      182.92      6.18 o 
  18   5   3     6012.28     5793.92     54.32 o 
  19   5   3       71.28      108.35      6.41 o 
  20   5   3     3553.12     3447.16     36.23 o 
  21   5   3      255.83      281.01      7.97 o 
  22   5   3     3169.83     3036.07     31.74 o 
  23   5   3        2.99       32.65      7.16 o 
  24   5   3     3854.76     3714.65     36.94 o 
  25   5   3      263.91      311.24      9.11 o 
  26   5   3     2097.50     2009.03     23.25 o 
  27   5   3       78.28      104.09      8.50 o 
  28   5   3     2422.64     2331.22     28.74 o 
  29   5   3       49.30       82.58      9.32 o 
  30   5   3     3954.54     3768.86     49.36 o 
  31   5   3      223.24      248.66     11.13 o 
  32   5   3     1327.07     1333.42     21.10 o 
  33   5   3      236.34      274.90     12.02 o 
  34   5   3     1520.06     1521.27     23.26 o 
  35   5   3        5.78       38.44     11.36 o 
  36   5   3     1558.18     1616.40     25.80 o 
  37   5   3        5.37       46.68     12.74 o 
   1   6   3     1238.87     1218.65     13.41 o 
   2   6   3        0.71       -5.41      3.61 o 
   3   6   3      227.55      206.88      4.21 o 
   4   6   3      438.20      427.50      6.52 o 
   5   6   3      528.19      511.73      8.22 o 
   6   6   3      446.92      445.95      6.96 o 
   7   6   3       70.93       72.14      3.27 o 
   8   6   3        9.27        7.42      3.37 o 
   9   6   3      762.18      743.06      8.42 o 
  10   6   3      223.37      214.49      4.70 o 
  11   6   3       16.56       17.58      4.07 o 
  12   6   3        8.37       15.44      4.44 o 
  13   6   3       30.51       34.95      4.81 o 
  14   6   3      146.77      131.42      5.66 o 
  15   6   3      353.37      334.06      7.40 o 
  16   6   3       12.38       13.42      6.10 o 
  17   6   3       30.99       21.85      6.45 o 
  18   6   3      170.82      172.82      7.58 o 
  19   6   3      314.62      306.98      8.61 o 
  20   6   3       15.58       21.86      7.13 o 
  21   6   3      143.63      132.82      8.10 o 
  22   6   3      153.14      156.91      8.12 o 
  23   6   3       43.45       40.45      7.95 o 
  24   6   3        4.76        9.76      8.31 o 
  25   6   3       54.23       68.99      9.58 o 
  26   6   3      217.30      205.73     10.03 o 
  27   6   3      519.12      518.47     12.77 o 
  28   6   3      114.75      107.82     10.52 o 
  29   6   3       11.35        5.44     10.05 o 
  30   6   3        0.06       17.32     12.57 o 
  31   6   3       85.49      102.94     11.39 o 
  32   6   3       82.77       97.44     12.16 o 
  33   6   3      179.84      192.50     12.69 o 
  34   6   3        2.16       -7.58     11.99 o 
  35   6   3      169.46      171.66     13.56 o 
   1   7   3       28.71       24.26      6.39 o 
   2   7   3     1241.10     1177.05     20.61 o 
   3   7   3       47.50       69.34      5.29 o 
   4   7   3       10.68       20.41      4.35 o 
   5   7   3      200.98      215.91      5.90 o 
   6   7   3     1039.37      949.40     11.96 o 
   7   7   3      276.67      261.12      5.35 o 
   8   7   3      745.24      725.31      9.44 o 
   9   7   3      218.04      257.39      5.56 o 
  10   7   3     2137.54     1968.65     20.19 o 
  11   7   3      166.43      189.43      6.40 o 
  12   7   3     4894.00     4610.48     46.61 o 
  13   7   3      486.08      564.40     10.52 o 
  14   7   3     1914.05     1772.73     20.59 o 
  15   7   3      228.29      268.13      7.84 o 
  16   7   3      625.25      619.08     11.21 o 
  17   7   3      155.17      165.92      8.14 o 
  18   7   3      936.04      906.80     14.93 o 
  19   7   3       13.76       23.90      7.59 o 
  20   7   3     2002.30     1945.51     23.50 o 
  21   7   3      393.41      455.18     10.78 o 
  22   7   3     1548.62     1483.09     20.14 o 
  23   7   3      266.90      281.85     10.24 o 
  24   7   3      747.81      793.55     15.73 o 
  25   7   3      126.12      164.85     10.44 o 
  26   7   3     2044.82     1979.48     26.46 o 
  27   7   3       39.01       81.79     10.76 o 
  28   7   3     1202.88     1113.23     21.19 o 
  29   7   3       18.01       64.45     11.47 o 
  30   7   3      607.22      610.32     15.18 o 
  31   7   3      223.15      283.77     13.15 o 
  32   7   3      775.31      815.95     17.72 o 
   1   8   3        2.07       -0.63      7.05 o 
   2   8   3       31.30       16.45      7.94 o 
   3   8   3       65.64       67.83      6.27 o 
   4   8   3      177.95      178.90      7.32 o 
   5   8   3        1.00        6.05      6.72 o 
   6   8   3      202.12      191.23      8.24 o 
   7   8   3      101.64       90.20      6.51 o 
   8   8   3       12.07       34.98      6.11 o 
   9   8   3       37.43       57.22      6.26 o 
  10   8   3       93.57      104.55      6.38 o 
  11   8   3        0.79        5.42      6.23 o 
  12   8   3      115.77      120.72      7.03 o 
  13   8   3       49.81       43.33      7.24 o 
  14   8   3        2.15        8.15      6.93 o 
  15   8   3        1.13        5.17      7.47 o 
  16   8   3       32.66       30.55      7.92 o 
  17   8   3      212.47      194.89      9.08 o 
  18   8   3       16.13       18.10      8.44 o 
  19   8   3        8.00        3.16      9.06 o 
  20   8   3        7.94       15.06      8.69 o 
  21   8   3       94.88      100.20      9.34 o 
  22   8   3        0.20        8.89      9.28 o 
  23   8   3      150.75      146.14     10.32 o 
  24   8   3      126.25      116.70     10.50 o 
  25   8   3        1.82        2.31     10.26 o 
  26   8   3       90.06       95.98     11.02 o 
  27   8   3        4.35        3.03     10.92 o 
  28   8   3        0.51      -16.07     11.13 o 
   1   9   3      123.91      126.72      9.44 o 
   2   9   3       44.19       33.14      8.86 o 
   3   9   3      153.26      166.82      8.08 o 
   4   9   3       35.12       49.91      8.11 o 
   5   9   3        0.48       -1.33      7.40 o 
   6   9   3       27.85       27.82     12.39 o 
   7   9   3       40.61       48.57      7.64 o 
   8   9   3      215.11      191.07      7.93 o 
   9   9   3      103.63      112.56      7.11 o 
  10   9   3      482.87      480.62     10.27 o 
  11   9   3        3.01        6.79      7.89 o 
  12   9   3      114.86      109.36      8.74 o 
  13   9   3       16.58       27.09      8.20 o 
  14   9   3       80.40       88.01      8.80 o 
  15   9   3      214.38      260.58     11.38 o 
  16   9   3     1192.87     1216.66     20.23 o 
  17   9   3        1.75       30.23      9.96 o 
  18   9   3     1474.44     1544.87     23.98 o 
  19   9   3        9.21       30.29     10.48 o 
  20   9   3      741.82      771.51     15.76 o 
  21   9   3       17.92       23.71     11.25 o 
  22   9   3       70.46       47.00     10.91 o 
  23   9   3        2.26        0.65     11.02 o 
   1  10   3        7.94        3.26     10.71 o 
   2  10   3       45.17       49.28     10.96 o 
   3  10   3       24.59       40.06      8.69 o 
   4  10   3        5.84       -1.64      8.65 o 
   5  10   3       52.68       49.95      9.59 o 
   6  10   3        5.24       -4.16      9.52 o 
   7  10   3       30.51       25.95      9.32 o 
   8  10   3        0.56        3.89      9.48 o 
   9  10   3       17.23        6.38      8.83 o 
  10  10   3        9.44        0.23      9.13 o 
  11  10   3        4.87        5.61     11.78 o 
  12  10   3        0.87        8.41      9.78 o 
  13  10   3      129.20      110.43     10.65 o 
  14  10   3       10.82        7.53     10.51 o 
  15  10   3       30.47       33.28     10.85 o 
   0   0   4     4706.36     4407.66     55.43 o 
   1   0   4    10128.98    10000.96     90.40 o 
   2   0   4    22306.11    21979.64    185.39 o 
   3   0   4    10435.07    10324.08     87.62 o 
   4   0   4    26059.86    26361.26    228.90 o 
   5   0   4    31261.00    31695.37    284.60 o 
   6   0   4     9323.59     9783.44     88.61 o 
   7   0   4    12296.19    12663.22    114.44 o 
   8   0   4     1389.57     1017.96     11.12 o 
   9   0   4     7324.25     7331.85     64.67 o 
  10   0   4      164.65      346.95      8.45 o 
  11   0   4    22812.62    23649.16    213.05 o 
  12   0   4    10501.94    10831.32     98.45 o 
  13   0   4    20386.04    20372.57    190.10 o 
  14   0   4    31306.14    32356.62    301.05 o 
  15   0   4      260.96      224.04      5.40 o 
  16   0   4      228.48      203.30      5.35 o 
  17   0   4      310.47      246.08      5.83 o 
  18   0   4      667.34      557.19      9.66 o 
  19   0   4     4480.29     4443.08     45.07 o 
  20   0   4     2338.23     2436.63     26.46 o 
  21   0   4     3437.82     3373.26     35.29 o 
  22   0   4     1159.86     1102.49     15.22 o 
  23   0   4       93.83      109.27      6.57 o 
  24   0   4      238.50      250.66      7.44 o 
  25   0   4        6.26        9.88      6.21 o 
  26   0   4       13.98        4.78      6.47 o 
  27   0   4     1062.36      988.33     16.64 o 
  28   0   4        6.56        7.15      7.61 o 
  29   0   4      605.57      521.43     11.85 o 
  30   0   4       38.24       25.52      8.82 o 
  31   0   4       16.51       17.31      9.40 o 
  32   0   4       49.23       35.62      9.87 o 
  33   0   4      267.06      271.06     12.24 o 
  34   0   4      563.12      531.43     14.78 o 
  35   0   4      374.56      338.96     15.26 o 
  36   0   4      446.47      398.92     16.03 o 
  37   0   4      115.81      116.20     16.14 o 
  38   0   4      580.48      613.28     20.35 o 
  39   0   4       68.66      121.45     17.99 o 
  40   0   4     1016.41     1054.02     31.39 o 
  41   0   4      690.71      743.51     27.39 o 
   0   1   4      480.67      520.37      6.17 o 
   1   1   4       84.74       91.52      2.01 o 
   2   1   4       11.84       12.15      1.69 o 
   3   1   4      192.07      198.17      2.84 o 
   4   1   4        0.15       -0.35      1.68 o 
   5   1   4      292.11      292.18      3.37 o 
   6   1   4      149.98      153.93      2.54 o 
   7   1   4      490.45      573.18      5.23 o 
   8   1   4      534.71      562.06      5.30 o 
   9   1   4      457.49      528.36      5.43 o 
  10   1   4       53.52       53.84      2.45 o 
  11   1   4      239.22      288.79      3.70 o 
  12   1   4      562.35      601.71      5.95 o 
  13   1   4     1338.84     1548.07     11.38 o 
  14   1   4        0.35        3.44      2.75 o 
  15   1   4      473.48      491.13      5.86 o 
  16   1   4     1183.79     1275.95     10.48 o 
  17   1   4       92.34      117.61      3.63 o 
  18   1   4        2.43        3.89      3.43 o 
  19   1   4      448.74      431.31      6.07 o 
  20   1   4      652.02      608.66      7.88 o 
  21   1   4        1.48       -0.99      3.93 o 
  22   1   4      133.01      123.07      4.58 o 
  23   1   4      247.92      246.73      5.29 o 
  24   1   4       85.40       76.07      4.82 o 
  25   1   4       86.58       88.42      5.23 o 
  26   1   4       33.46       21.52      5.18 o 
  27   1   4       18.10        3.41      5.30 o 
  28   1   4        1.52       -8.42      5.61 o 
  29   1   4        8.28        1.34      5.99 o 
  30   1   4        0.92       -9.15      6.10 o 
  31   1   4       43.43       30.97      6.60 o 
  32   1   4        0.04       -1.34      7.14 o 
  33   1   4       93.87       86.59      8.72 o 
  34   1   4       32.62       23.22      8.26 o 
  35   1   4      114.75      114.38      9.10 o 
  36   1   4       27.67       23.57      9.84 o 
  37   1   4       17.15       23.17     10.48 o 
  38   1   4       35.22       52.02     11.23 o 
  39   1   4        9.24       15.64     11.36 o 
  40   1   4       48.69       34.49     12.72 o 
  41   1   4       32.00       35.73     12.89 o 
   0   2   4     9456.05     9421.53     78.08 o 
   1   2   4     8507.23     8320.86     49.54 o 
   2   2   4     8361.68     8211.20     49.58 o 
   3   2   4    14026.07    13997.31     85.19 o 
   4   2   4     8743.44     8777.85     54.61 o 
   5   2   4    17166.15    17539.54    109.89 o 
   6   2   4    16208.86    15978.21    101.79 o 
   7   2   4    11205.95    11554.15     73.91 o 
   8   2   4     4256.85     4084.96     26.83 o 
   9   2   4     9896.87     9998.29     64.16 o 
  10   2   4     7414.09     7333.18     47.36 o 
  11   2   4     8686.04     8719.29     56.21 o 
  12   2   4     7048.39     7036.85     45.64 o 
  13   2   4     9246.86     9173.46     59.16 o 
  14   2   4     1314.66     1300.10     10.26 o 
  15   2   4     5270.92     5205.42     34.34 o 
  16   2   4     1154.84     1213.88     10.03 o 
  17   2   4     1591.60     1543.31     12.03 o 
  18   2   4      205.22      239.89      4.61 o 
  19   2   4      761.77      807.42      8.40 o 
  20   2   4     3032.59     3001.18     22.62 o 
  21   2   4     1398.81     1373.61     12.27 o 
  22   2   4     1218.27     1166.40     11.09 o 
  23   2   4      859.64      821.79      9.01 o 
  24   2   4      174.40      169.23      5.61 o 
  25   2   4       68.11       67.56      5.33 o 
  26   2   4       21.69       35.92      5.41 o 
  27   2   4      382.31      377.51      7.23 o 
  28   2   4        4.57       -3.11      5.73 o 
  29   2   4      283.51      280.97      9.07 o 
  30   2   4      301.21      296.95      8.24 o 
  31   2   4        1.91       14.19      7.02 o 
  32   2   4      126.53      127.61      7.79 o 
  33   2   4       18.91       22.17      8.16 o 
  34   2   4      426.57      438.80     11.10 o 
  35   2   4      119.34      131.39      9.50 o 
  36   2   4      385.40      376.34     11.44 o 
  37   2   4      391.75      397.87     15.11 o 
  38   2   4       46.04       46.11     11.73 o 
  39   2   4      140.44      158.74     13.52 o 
  40   2   4      197.06      214.25     14.39 o 
   0   3   4     1257.61     1289.31     12.73 o 
   1   3   4        3.27        1.26      1.96 o 
   2   3   4        1.21       -3.02      2.01 o 
   3   3   4     1084.95     1086.55      8.17 o 
   4   3   4       20.05       30.10      2.20 o 
   5   3   4     1178.96     1247.45      9.39 o 
   6   3   4      202.06      223.08      3.09 o 
   7   3   4      161.42      175.82      3.18 o 
   8   3   4       45.53       34.43      2.36 o 
   9   3   4      476.97      502.85      5.31 o 
  10   3   4       85.97      113.98      2.83 o 
  11   3   4      324.80      374.06      4.36 o 
  12   3   4      101.86      113.17      2.91 o 
  13   3   4        0.27        4.35      2.57 o 
  14   3   4       24.21       27.41      2.82 o 
  15   3   4      314.20      337.43      4.45 o 
  16   3   4       74.42       89.64      3.22 o 
  17   3   4       93.14      115.44      3.69 o 
  18   3   4      241.25      223.96      4.62 o 
  19   3   4      287.16      279.72      5.36 o 
  20   3   4       65.19       62.38      4.48 o 
  21   3   4      582.19      545.34      7.72 o 
  22   3   4        8.46        2.64      4.83 o 
  23   3   4        1.63       10.81      4.95 o 
  24   3   4        6.76       -0.38      5.47 o 
  25   3   4      357.21      303.06      7.15 o 
  26   3   4        1.46       -2.46      5.92 o 
  27   3   4      272.84      266.33      7.53 o 
  28   3   4        1.26       -0.58      6.94 o 
  29   3   4        2.30      -10.68      7.12 o 
  30   3   4        4.98        0.91      7.42 o 
  31   3   4       11.45       -2.45      7.90 o 
  32   3   4        0.66       -7.17      8.05 o 
  33   3   4       15.48        3.99      9.50 o 
  34   3   4        2.32        6.06      8.94 o 
  35   3   4       13.15       -2.84      9.83 o 
  36   3   4        0.56       -0.04     10.79 o 
  37   3   4       22.45       17.23     11.13 o 
  38   3   4        0.90        4.89     11.83 o 
  39   3   4      147.22      161.91     13.45 o 
   0   4   4     4024.58     3905.94     35.24 o 
   1   4   4     3337.83     3086.10     20.30 o 
   2   4   4     6036.35     5816.23     37.19 o 
   3   4   4     8599.43     8633.14     52.90 o 
   4   4   4     4255.26     4079.89     25.63 o 
   5   4   4    11364.12    11604.41     72.09 o 
   6   4   4     6445.54     6590.73     42.14 o 
   7   4   4     7575.57     7583.79     48.35 o 
   8   4   4     7337.32     7619.12     48.45 o 
   9   4   4     3944.44     3813.40     25.30 o 
  10   4   4     2821.57     2756.12     19.16 o 
  11   4   4     5356.87     5284.87     36.67 o 
  12   4   4     4828.05     4753.69     32.59 o 
  13   4   4     8199.37     8159.12     55.72 o 
  14   4   4      601.33      651.96      7.27 o 
  15   4   4     2522.81     2381.05     18.47 o 
  16   4   4       60.28       69.75      4.24 o 
  17   4   4      296.72      341.08      5.74 o 
  18   4   4     1018.20      954.53     10.72 o 
  19   4   4     1097.61     1167.93     12.33 o 
  20   4   4     2900.18     2861.79     24.39 o 
  21   4   4      693.27      605.48      9.05 o 
  22   4   4      605.77      603.57      9.43 o 
  23   4   4      106.17      107.73      6.56 o 
  24   4   4       13.41        8.45      6.51 o 
  25   4   4      375.02      376.70      8.69 o 
  26   4   4       48.63       47.32      7.41 o 
  27   4   4      248.59      243.27      9.06 o 
  28   4   4      139.08      122.92      8.71 o 
  29   4   4      116.66      118.94      9.09 o 
  30   4   4        2.69        6.59      8.40 o 
  31   4   4       29.11       43.50      8.98 o 
  32   4   4      463.41      483.67     13.32 o 
  33   4   4       49.28       65.46      9.74 o 
  34   4   4      279.63      264.83     10.89 o 
  35   4   4      109.32      129.06     10.98 o 
  36   4   4      108.82      110.54     11.51 o 
  37   4   4       41.76       38.86     12.63 o 
  38   4   4       22.43       39.92     12.79 o 
   0   5   4      553.69      605.00      8.09 o 
   1   5   4       50.59       54.14      2.62 o 
   2   5   4      146.53      141.93      3.00 o 
   3   5   4      118.01      134.72      3.06 o 
   4   5   4       27.14       22.14      2.65 o 
   5   5   4      177.46      193.85      3.39 o 
   6   5   4        7.61       13.45      2.79 o 
   7   5   4      111.47      104.78      3.18 o 
   8   5   4      501.68      502.38      5.84 o 
   9   5   4       95.91       99.82      3.46 o 
  10   5   4      399.40      386.65      5.52 o 
  11   5   4      193.38      220.88      4.50 o 
  12   5   4       55.42       54.38      3.95 o 
  13   5   4     1014.59     1030.65     10.86 o 
  14   5   4        5.36       -0.77      4.47 o 
  15   5   4      192.70      174.64      5.79 o 
  16   5   4      348.55      331.88     10.34 o 
  17   5   4      560.97      553.69      9.25 o 
  18   5   4       65.02       70.55      6.27 o 
  19   5   4      252.38      226.29      7.40 o 
  20   5   4       91.90       86.81      7.06 o 
  21   5   4        1.97       -0.84      6.95 o 
  22   5   4      128.89      120.83      7.80 o 
  23   5   4        0.25        0.63      7.44 o 
  24   5   4       44.23       47.08      7.97 o 
  25   5   4       13.94        5.88      8.09 o 
  26   5   4       13.07        3.48      8.19 o 
  27   5   4       48.87       47.84      8.75 o 
  28   5   4       31.75       21.07      8.59 o 
  29   5   4        4.10        7.73      8.86 o 
  30   5   4        0.53       -1.41      9.20 o 
  31   5   4        0.75        8.90      9.43 o 
  32   5   4        0.67       -3.49     10.02 o 
  33   5   4        5.34       20.04     10.68 o 
  34   5   4        0.52        4.53     11.89 o 
  35   5   4        8.10       10.81     11.48 o 
  36   5   4       17.84       15.83     11.41 o 
   0   6   4     5140.30     5202.56     51.70 o 
   1   6   4     2500.33     2508.01     19.69 o 
   2   6   4     1576.66     1491.00     12.66 o 
   3   6   4     3413.93     3343.99     26.23 o 
   4   6   4     4817.30     4686.84     36.98 o 
   5   6   4     2319.24     2203.91     18.55 o 
   6   6   4     2436.88     2374.11     19.89 o 
   7   6   4     3097.09     2929.77     24.03 o 
   8   6   4      121.92      152.49      4.53 o 
   9   6   4     3418.04     3222.93     27.69 o 
  10   6   4      551.83      631.89      8.82 o 
  11   6   4     3355.07     3422.75     31.07 o 
  12   6   4     1450.18     1487.42     16.07 o 
  13   6   4     1901.89     1973.02     20.09 o 
  14   6   4     2993.06     2852.74     28.29 o 
  15   6   4      819.61      799.84     11.55 o 
  16   6   4     1776.23     1777.13     20.41 o 
  17   6   4      131.86      158.47      7.55 o 
  18   6   4      240.81      252.95      8.30 o 
  19   6   4      626.86      636.75     12.10 o 
  20   6   4      215.30      211.77      8.49 o 
  21   6   4      596.06      596.98     13.39 o 
  22   6   4       98.94      104.94      8.61 o 
  23   6   4       71.50       65.27      8.71 o 
  24   6   4        0.56       -4.78      8.48 o 
  25   6   4       39.87       28.39      9.35 o 
  26   6   4        8.19        5.28      9.37 o 
  27   6   4       39.56       56.08      9.94 o 
  28   6   4       41.50       51.00     10.13 o 
  29   6   4      227.02      233.52     11.58 o 
  30   6   4       70.29       60.78     11.18 o 
  31   6   4       53.70       66.03     11.28 o 
  32   6   4       11.53       13.42     11.51 o 
  33   6   4       59.86       50.75     12.12 o 
   0   7   4      114.31      115.98      8.97 o 
   1   7   4       47.30       45.41      4.03 o 
   2   7   4      323.07      297.39      6.20 o 
   3   7   4        1.26       -2.04      3.83 o 
   4   7   4       17.12       11.53      4.04 o 
   5   7   4       19.20        6.95      4.42 o 
   6   7   4        2.11        1.56      4.50 o 
   7   7   4       12.77       25.25      4.81 o 
   8   7   4      450.87      455.77     10.31 o 
   9   7   4      507.53      468.74      8.71 o 
  10   7   4       79.97       74.46      5.67 o 
  11   7   4       15.71       12.76      5.62 o 
  12   7   4       86.92       92.18      6.39 o 
  13   7   4      250.63      239.50      7.38 o 
  14   7   4       68.04       70.54      6.63 o 
  15   7   4        4.26       17.98      6.98 o 
  16   7   4      391.84      423.44      9.67 o 
  17   7   4      156.64      160.00      8.41 o 
  18   7   4       17.30       14.39      7.92 o 
  19   7   4        9.86       19.06      8.15 o 
  20   7   4       51.61       49.46      8.78 o 
  21   7   4       53.52       39.92      8.99 o 
  22   7   4        1.11       11.84      9.18 o 
  23   7   4      154.03      176.57     10.53 o 
  24   7   4      131.80      138.52     10.06 o 
  25   7   4        0.02        8.62      9.73 o 
  26   7   4        1.12        8.16      9.95 o 
  27   7   4       69.06       91.11     10.77 o 
  28   7   4       81.56       88.62     11.00 o 
  29   7   4        0.41        0.14     11.48 o 
  30   7   4        0.54        0.38     11.74 o 
   0   8   4     1249.32     1198.86     23.31 o 
   1   8   4      742.48      715.97     11.80 o 
   2   8   4      684.69      670.91     13.66 o 
   3   8   4      935.24      912.31     15.50 o 
   4   8   4     1153.15     1085.04     15.98 o 
   5   8   4      683.63      661.94     11.24 o 
   6   8   4      467.37      494.18      9.74 o 
   7   8   4     1353.03     1258.38     16.92 o 
   8   8   4      603.85      669.36     11.83 o 
   9   8   4     1564.06     1537.26     19.76 o 
  10   8   4      484.06      528.94     10.83 o 
  11   8   4      667.51      706.60     16.23 o 
  12   8   4      170.31      203.23      8.52 o 
  13   8   4      388.80      427.81      9.32 o 
  14   8   4      417.02      465.36     13.11 o 
  15   8   4      665.45      678.67     12.97 o 
  16   8   4      400.82      429.18     12.61 o 
  17   8   4      174.98      194.71     10.36 o 
  18   8   4      178.46      186.78      9.72 o 
  19   8   4       10.40       17.41      9.27 o 
  20   8   4       18.41        9.83      9.04 o 
  21   8   4       36.83       34.76      9.76 o 
  22   8   4      138.48      153.99     10.67 o 
  23   8   4      228.20      224.88     11.49 o 
  24   8   4       19.11       31.63     10.66 o 
  25   8   4       50.61       36.50     11.44 o 
  26   8   4       21.27        2.39     10.91 o 
   0   9   4       18.04       23.31     14.82 o 
   1   9   4       23.10       26.20      9.97 o 
   2   9   4      102.87       96.99      8.46 o 
   3   9   4        0.22        8.54      7.47 o 
   4   9   4       74.61       48.34      7.76 o 
   5   9   4      123.06      111.08      9.47 o 
   6   9   4       27.44       37.44      8.48 o 
   7   9   4       72.85       66.09      7.65 o 
   8   9   4        8.48        4.87      7.76 o 
   9   9   4       10.30       11.87      7.30 o 
  10   9   4       27.01       30.38      7.65 o 
  11   9   4        0.10        5.71      7.81 o 
  12   9   4       51.81       59.75      8.74 o 
  13   9   4       24.06       20.74      8.80 o 
  14   9   4        6.82       11.50      8.54 o 
  15   9   4        4.54        6.55      8.72 o 
  16   9   4        3.71       -0.82      8.97 o 
  17   9   4       39.80       55.74      9.50 o 
  18   9   4       32.44       35.44      9.62 o 
  19   9   4       19.69       22.93     10.47 o 
  20   9   4       44.52       56.38     11.26 o 
   0  10   4       64.55       52.24     17.21 o 
   1  10   4       66.55       36.20     12.03 o 
   2  10   4      301.89      291.18     13.81 o 
   3  10   4      224.29      231.08     16.52 o 
   4  10   4       63.12       86.60     10.03 o 
   5  10   4      740.07      743.76     16.37 o 
   6  10   4      109.62      150.47     10.04 o 
   7  10   4      218.09      242.43     11.34 o 
   8  10   4      672.06      688.81     16.41 o 
   9  10   4       43.51       66.57     14.00 o 
  10  10   4      508.80      545.16     13.55 o 
  11  10   4      302.42      346.82     11.90 o 
   1   1   5      654.46      688.89      6.43 o 
   2   1   5       74.05       97.99      2.81 o 
   3   1   5     1406.94     1520.51     11.60 o 
   4   1   5        5.44       -2.51      2.50 o 
   5   1   5     5351.44     5713.92     37.10 o 
   6   1   5        0.81       -3.62      2.41 o 
   7   1   5     4662.41     4604.67     30.74 o 
   8   1   5      207.24      210.93      3.63 o 
   9   1   5     1489.89     1407.52     11.14 o 
  10   1   5      169.53      152.51      3.50 o 
  11   1   5     3556.26     3527.02     24.55 o 
  12   1   5       10.06       10.25      3.10 o 
  13   1   5     6012.19     5817.67     40.19 o 
  14   1   5       78.99       92.12      3.65 o 
  15   1   5     2878.89     2691.28     19.82 o 
  16   1   5     2870.44     3021.23     22.09 o 
  17   1   5    10271.73    10144.64     69.32 o 
  18   1   5      815.99      844.04      8.83 o 
  19   1   5    10601.43    10520.92     71.96 o 
  20   1   5      682.75      641.59      8.43 o 
  21   1   5     6786.85     6696.03     46.74 o 
  22   1   5        8.01       26.76      4.68 o 
  23   1   5     5626.29     5697.85     41.09 o 
  24   1   5        8.76       45.88      5.37 o 
  25   1   5     6002.60     5723.48     44.91 o 
  26   1   5      420.60      464.32      8.19 o 
  27   1   5     3816.38     3563.31     29.63 o 
  28   1   5      397.45      401.63      8.47 o 
  29   1   5     4365.55     4212.98     36.27 o 
  30   1   5      346.74      374.29      9.12 o 
  31   1   5     3931.83     3814.63     36.52 o 
  32   1   5      332.06      378.01     10.43 o 
  33   1   5     1166.37     1127.45     17.41 o 
  34   1   5      950.90      926.63     15.34 o 
  35   1   5     1753.52     1746.60     22.16 o 
  36   1   5      277.24      294.95     11.41 o 
  37   1   5     2108.61     1990.09     30.83 o 
  38   1   5      317.51      350.61     14.44 o 
  39   1   5      750.48      724.96     17.45 o 
   1   2   5      204.02      219.73      3.35 o 
   2   2   5     1715.94     1851.64     12.82 o 
   3   2   5        1.53       -2.07      1.38 o 
   4   2   5      202.23      213.45      3.26 o 
   5   2   5      162.94      169.63      3.00 o 
   6   2   5      854.15      916.05      7.58 o 
   7   2   5       11.96        6.16      1.94 o 
   8   2   5     1021.11     1045.46      8.55 o 
   9   2   5        2.86       -3.88      2.59 o 
  10   2   5       87.57       72.16      3.12 o 
  11   2   5        2.82        5.51      3.02 o 
  12   2   5      263.61      245.10      4.02 o 
  13   2   5       58.99       68.08      3.32 o 
  14   2   5        0.47        2.40      3.20 o 
  15   2   5      421.79      438.80      5.31 o 
  16   2   5        2.82       -1.60      3.30 o 
  17   2   5        0.58       -5.50      3.67 o 
  18   2   5      163.61      172.20      4.72 o 
  19   2   5       56.76       55.33      4.39 o 
  20   2   5       12.96       12.93      4.61 o 
  21   2   5      183.53      202.42      5.59 o 
  22   2   5       12.33        5.80      4.92 o 
  23   2   5       40.01       35.52      5.36 o 
  24   2   5        1.24       -3.38      5.55 o 
  25   2   5      104.24      105.17      6.18 o 
  26   2   5      127.42      126.20      6.62 o 
  27   2   5        4.97        6.74      6.64 o 
  28   2   5       33.78       34.21      6.96 o 
  29   2   5        5.43        6.57      6.99 o 
  30   2   5       16.59       13.64      7.58 o 
  31   2   5        4.57       -2.05      7.87 o 
  32   2   5        4.18      -12.23      8.15 o 
  33   2   5       73.82       70.39      9.51 o 
  34   2   5      177.85      172.81     10.56 o 
  35   2   5       21.65       15.03     10.17 o 
  36   2   5        2.43       -6.89     10.64 o 
  37   2   5        0.40        1.91     11.65 o 
  38   2   5      144.75      186.34     13.03 o 
  39   2   5       32.04       19.89     13.37 o 
   1   3   5      866.27      968.03      7.72 o 
   2   3   5       38.83       39.22      2.67 o 
   3   3   5      417.06      472.57      5.35 o 
   4   3   5       79.92       96.83      2.89 o 
   5   3   5      315.50      283.56      4.00 o 
   6   3   5     1180.67     1181.93      9.54 o 
   7   3   5      783.63      723.87      6.85 o 
   8   3   5       21.96       32.15      2.84 o 
   9   3   5     2587.42     2499.36     17.22 o 
  10   3   5      463.56      514.05      6.16 o 
  11   3   5     9907.30     9914.11     64.96 o 
  12   3   5     2236.38     2241.14     16.16 o 
  13   3   5     6384.18     6353.74     43.98 o 
  14   3   5     1352.67     1277.64     11.45 o 
  15   3   5     2003.86     1954.17     16.17 o 
  16   3   5       10.86       20.12      4.30 o 
  17   3   5     2516.31     2494.18     20.54 o 
  18   3   5       36.30       46.71      4.75 o 
  19   3   5     5080.54     4928.64     37.87 o 
  20   3   5       75.35       97.88      5.32 o 
  21   3   5     4348.34     4221.82     33.98 o 
  22   3   5      804.27      880.26     13.54 o 
  23   3   5     5501.28     5324.18     42.93 o 
  24   3   5      346.66      380.42      7.84 o 
  25   3   5     6892.71     6483.32     54.53 o 
  26   3   5      226.14      253.04      7.94 o 
  27   3   5     4403.46     4334.01     40.20 o 
  28   3   5       48.01       88.89      8.13 o 
  29   3   5     2759.23     2704.93     27.56 o 
  30   3   5      245.92      292.77      9.78 o 
  31   3   5     1153.11     1161.84     16.86 o 
  32   3   5      726.99      725.23     13.83 o 
  33   3   5     1749.62     1687.29     28.55 o 
  34   3   5      189.42      232.57     11.86 o 
  35   3   5      822.44      783.56     16.01 o 
  36   3   5       60.26       68.93     12.04 o 
  37   3   5      502.91      528.46     15.59 o 
   1   4   5      558.47      581.17      6.39 o 
   2   4   5        0.66       -3.16      2.11 o 
   3   4   5       11.11        8.37      3.08 o 
   4   4   5       55.67       55.73      3.17 o 
   5   4   5       90.67      118.56      3.71 o 
   6   4   5        0.66        7.62      2.24 o 
   7   4   5       64.78       65.25      3.46 o 
   8   4   5       92.56       88.73      3.66 o 
   9   4   5        3.42        8.97      3.59 o 
  10   4   5       23.07       25.32      3.80 o 
  11   4   5        0.59        3.02      3.74 o 
  12   4   5       28.49       26.99      4.01 o 
  13   4   5       15.70       15.88      4.23 o 
  14   4   5       18.36       14.81      4.34 o 
  15   4   5        1.15       -0.14      4.43 o 
  16   4   5      258.80      260.94      5.95 o 
  17   4   5      153.71      163.13      5.62 o 
  18   4   5        1.48        0.50      5.06 o 
  19   4   5       32.24       28.09      5.55 o 
  20   4   5      140.82      137.86      6.48 o 
  21   4   5      125.97      130.15      7.27 o 
  22   4   5       49.36       50.31      7.01 o 
  23   4   5       23.99       23.05      7.13 o 
  24   4   5        7.85        5.00      7.23 o 
  25   4   5       16.96        6.02      7.85 o 
  26   4   5        2.18        4.51      8.25 o 
  27   4   5        2.51       -8.38      8.16 o 
  28   4   5        8.63       10.57      8.79 o 
  29   4   5       18.96        6.37      9.11 o 
  30   4   5      212.51      198.76     10.38 o 
  31   4   5       22.40        0.90      9.74 o 
  32   4   5       41.75       42.65      9.74 o 
  33   4   5        0.98      -10.25      9.91 o 
  34   4   5       11.18        0.84     10.55 o 
  35   4   5        0.30        9.49     10.93 o 
  36   4   5       89.56       73.27     12.01 o 
   1   5   5      186.58      194.67      4.39 o 
   2   5   5        2.77       -2.08      2.70 o 
   3   5   5      274.06      238.88      4.71 o 
   4   5   5      171.00      158.88      4.50 o 
   5   5   5     2658.28     2580.20     21.92 o 
   6   5   5      121.78      117.71      4.21 o 
   7   5   5      160.06      138.09      4.49 o 
   8   5   5        2.00        1.83      4.05 o 
   9   5   5     1554.48     1521.69     14.46 o 
  10   5   5        3.77        6.28      4.90 o 
  11   5   5     2578.83     2585.73     24.33 o 
  12   5   5      187.26      198.75      6.22 o 
  13   5   5     1095.78     1061.88     13.12 o 
  14   5   5      339.15      321.58      7.37 o 
  15   5   5     2520.08     2423.67     24.25 o 
  16   5   5      206.33      247.11      7.31 o 
  17   5   5     2073.99     2015.52     21.25 o 
  18   5   5      538.58      513.42      9.74 o 
  19   5   5     3389.39     3257.83     32.66 o 
  20   5   5        7.79       37.89      7.18 o 
  21   5   5     3202.13     3020.28     30.94 o 
  22   5   5       42.96       60.65      7.67 o 
  23   5   5     2275.99     2218.65     24.61 o 
  24   5   5      176.41      183.71      8.91 o 
  25   5   5     2116.82     2017.44     23.61 o 
  26   5   5        3.44       32.61      8.79 o 
  27   5   5     2056.18     2001.11     23.92 o 
  28   5   5      146.57      153.24     10.11 o 
  29   5   5     1740.05     1739.03     23.31 o 
  30   5   5      264.63      292.90     11.92 o 
  31   5   5     1444.04     1446.59     20.83 o 
  32   5   5      166.29      215.04     11.70 o 
  33   5   5      418.95      451.14     13.28 o 
  34   5   5      183.48      183.55     12.07 o 
   1   6   5       35.91       33.60      4.22 o 
   2   6   5     1458.99     1435.60     14.60 o 
   3   6   5        3.86        5.78      4.82 o 
   4   6   5      483.61      498.94      7.99 o 
   5   6   5        0.83       -3.69      4.70 o 
   6   6   5      146.57      140.59      5.40 o 
   7   6   5       53.25       64.94      5.15 o 
   8   6   5      389.46      366.26      6.99 o 
   9   6   5        2.28       -6.67      5.10 o 
  10   6   5      150.42      151.20      5.94 o 
  11   6   5        0.25        3.35      5.36 o 
  12   6   5        0.64        0.17      5.91 o 
  13   6   5      179.52      187.62      6.70 o 
  14   6   5        8.95       18.41      6.17 o 
  15   6   5        9.20       13.60      6.48 o 
  16   6   5       46.98       52.29      6.81 o 
  17   6   5        5.96       14.33      7.03 o 
  18   6   5       32.98       36.08      7.44 o 
  19   6   5        1.09       10.25      7.61 o 
  20   6   5       95.85       84.45      8.83 o 
  21   6   5       79.08       69.51      8.31 o 
  22   6   5        4.57        0.39      8.22 o 
  23   6   5       66.11       55.44      8.94 o 
  24   6   5        4.07       -4.10      8.99 o 
  25   6   5       48.35       32.96      9.81 o 
  26   6   5       74.25       61.05     10.37 o 
  27   6   5        1.22        4.62     10.25 o 
  28   6   5      256.64      272.01     12.24 o 
  29   6   5        0.69       10.39     10.33 o 
  30   6   5      114.14      155.62     11.71 o 
  31   6   5       84.74       79.39     12.05 o 
   1   7   5      628.67      609.53      9.45 o 
   2   7   5       76.62       72.19      5.76 o 
   3   7   5      822.79      761.75     11.80 o 
   4   7   5      149.42      150.69      6.41 o 
   5   7   5       27.25       28.09      5.80 o 
   6   7   5      531.02      479.80      8.74 o 
   7   7   5      497.68      465.63      9.02 o 
   8   7   5       46.36       49.24      6.06 o 
   9   7   5     1190.37     1181.21     15.06 o 
  10   7   5       31.40       41.59      6.23 o 
  11   7   5      283.22      296.36      7.74 o 
  12   7   5      250.88      254.51      7.66 o 
  13   7   5      134.01      130.54      7.45 o 
  14   7   5      258.75      254.95      8.63 o 
  15   7   5      295.85      299.11      9.00 o 
  16   7   5      465.84      466.28     10.57 o 
  17   7   5     2307.86     2332.14     27.18 o 
  18   7   5      367.09      403.70     12.31 o 
  19   7   5     2849.19     2716.77     30.95 o 
  20   7   5       40.97       79.09      9.18 o 
  21   7   5     1013.20      953.31     16.52 o 
  22   7   5       44.18       57.47      9.76 o 
  23   7   5      297.15      277.43     11.28 o 
  24   7   5       18.87       28.32     10.03 o 
  25   7   5      478.07      523.68     17.43 o 
  26   7   5        1.92       40.64     11.17 o 
  27   7   5     2170.38     2217.20     28.49 o 
  28   7   5       61.17       94.74     11.69 o 
   1   8   5       46.19       48.48      6.77 o 
   2   8   5       71.29       63.21      6.57 o 
   3   8   5       24.16       26.43      6.46 o 
   4   8   5      100.22       98.52      6.84 o 
   5   8   5       51.24       59.61      6.91 o 
   6   8   5       10.90       13.69      7.02 o 
   7   8   5       29.82       28.51      7.16 o 
   8   8   5        1.07       11.78      7.26 o 
   9   8   5       23.75       20.15      7.59 o 
  10   8   5       93.06       87.44      8.12 o 
  11   8   5       19.23       15.57      7.94 o 
  12   8   5        5.75        0.18      8.08 o 
  13   8   5        9.53       12.12      8.08 o 
  14   8   5      187.17      173.90      8.81 o 
  15   8   5        9.98       15.10      8.39 o 
  16   8   5       98.98      103.21      8.96 o 
  17   8   5        3.91        9.65      8.74 o 
  18   8   5       60.47       69.89      9.81 o 
  19   8   5       50.29       50.46     10.25 o 
  20   8   5        3.21        3.43     10.04 o 
  21   8   5        8.84       10.19     10.60 o 
  22   8   5      170.22      164.60     11.80 o 
  23   8   5       72.21       60.66     11.66 o 
  24   8   5        7.24       17.33     11.19 o 
   1   9   5       28.60       23.33      7.55 o 
   2   9   5       67.52       72.98      7.88 o 
   3   9   5      169.66      148.79      8.16 o 
   4   9   5        2.48       -0.21      7.59 o 
   5   9   5        5.01       -1.41      7.75 o 
   6   9   5        9.66       17.51      7.94 o 
   7   9   5       20.51       15.74      8.41 o 
   8   9   5       25.04       28.35      7.87 o 
   9   9   5      432.54      416.78     10.56 o 
  10   9   5       17.49       16.64      8.44 o 
  11   9   5      734.14      756.34     14.66 o 
  12   9   5      182.21      209.19     10.32 o 
  13   9   5      243.80      262.09     11.01 o 
  14   9   5      192.87      223.35     11.03 o 
  15   9   5      162.89      166.91     11.87 o 
  16   9   5        2.65       -4.36     10.13 o 
  17   9   5       60.39       52.99     10.62 o 
   1  10   5       13.00        6.45     11.20 o 
   2  10   5       13.82       12.32     11.48 o 
   3  10   5        3.87      -17.67     11.78 o 
   0   0   6    28196.20    28654.41    406.93 o 
   1   0   6       67.03        5.59      5.12 o 
   2   0   6    17985.66    17996.50    181.50 o 
   3   0   6     1636.97     1491.21     17.94 o 
   4   0   6     7398.09     6960.31     71.51 o 
   5   0   6     4371.59     4307.61     43.45 o 
   6   0   6     6088.00     6039.49     57.63 o 
   7   0   6      223.81      216.45      9.54 o 
   8   0   6    15653.45    15544.09    150.66 o 
   9   0   6     1094.94     1050.09     13.63 o 
  10   0   6     5178.93     5189.01     56.69 o 
  11   0   6      253.69      237.12      6.20 o 
  12   0   6     5669.95     5529.38     55.52 o 
  13   0   6     2009.88     2036.51     22.66 o 
  14   0   6     6252.38     6035.03     60.54 o 
  15   0   6     1311.45     1288.04     16.27 o 
  16   0   6      893.44      928.28     13.27 o 
  17   0   6     1966.23     2014.71     22.90 o 
  18   0   6     7412.87     7676.06     79.61 o 
  19   0   6     2991.73     2860.47     32.48 o 
  20   0   6     4720.59     4676.10     64.62 o 
  21   0   6     1805.07     1701.90     23.08 o 
  22   0   6       64.14       55.18      8.07 o 
  23   0   6       50.63       52.83      8.49 o 
  24   0   6       62.76       62.99      9.92 o 
  25   0   6      870.70      817.32     17.77 o 
  26   0   6      446.13      440.89     13.30 o 
  27   0   6       82.48       62.41     10.69 o 
  28   0   6      128.91      122.03     11.74 o 
  29   0   6      239.47      261.27     12.96 o 
  30   0   6       17.47       15.43     12.76 o 
  31   0   6      260.14      272.60     14.89 o 
  32   0   6       24.75       27.96     13.42 o 
  33   0   6      618.56      613.40     26.45 o 
  34   0   6      224.83      262.48     17.72 o 
  35   0   6      164.88      129.03     17.56 o 
  36   0   6      127.92      178.79     18.10 o 
  37   0   6       97.69      120.50     18.57 o 
   0   1   6      229.40      218.04      5.62 o 
   1   1   6        0.15       -1.27      3.02 o 
   2   1   6       79.36       82.59      3.39 o 
   3   1   6        0.23       -1.07      3.03 o 
   4   1   6        0.09       -0.01      3.04 o 
   5   1   6      216.77      237.05      4.11 o 
   6   1   6      115.00      134.61      3.66 o 
   7   1   6      142.24      142.92      3.69 o 
   8   1   6      235.93      231.31      4.22 o 
   9   1   6      272.88      264.88      4.38 o 
  10   1   6       20.51       21.92      3.48 o 
  11   1   6       92.70       96.52      4.01 o 
  12   1   6      822.09      851.76      8.62 o 
  13   1   6      326.49      315.80      5.17 o 
  14   1   6      118.28      121.10      4.33 o 
  15   1   6       63.40       66.55      4.16 o 
  16   1   6      112.73      114.40      4.43 o 
  17   1   6      155.67      145.60      4.81 o 
  18   1   6       18.12       14.97      4.45 o 
  19   1   6      448.16      447.69      6.73 o 
  20   1   6      321.45      333.48      6.27 o 
  21   1   6      184.42      186.53      6.03 o 
  22   1   6        2.19       -8.23      5.49 o 
  23   1   6       65.85       71.02      5.89 o 
  24   1   6      119.90      122.40      6.92 o 
  25   1   6      163.06      152.80      7.59 o 
  26   1   6        5.13      -10.17      6.78 o 
  27   1   6       41.12       42.00      7.33 o 
  28   1   6       41.06       21.26      7.50 o 
  29   1   6        0.28      -12.38      8.25 o 
  30   1   6        4.62        2.33      8.78 o 
  31   1   6       11.35       -4.70      9.26 o 
  32   1   6       80.80       86.21     10.03 o 
  33   1   6        1.91       -3.05     10.03 o 
  34   1   6        4.08      -16.59     11.06 o 
  35   1   6        0.61      -16.01     10.67 o 
  36   1   6        0.07        0.30     12.73 o 
  37   1   6        0.13       15.91     13.28 o 
   0   2   6    17817.96    17763.54    166.55 o 
   1   2   6     1223.73     1112.31      9.44 o 
   2   2   6     9976.16     9920.05     65.18 o 
   3   2   6     1708.88     1667.45     12.58 o 
   4   2   6    10296.58    10098.69     65.20 o 
   5   2   6     1455.46     1401.18     11.04 o 
   6   2   6    10895.04    10670.89     69.90 o 
   7   2   6      222.67      194.16      4.07 o 
   8   2   6     7461.25     7328.01     48.58 o 
   9   2   6       27.53       27.62      4.05 o 
  10   2   6     6309.81     6155.25     41.08 o 
  11   2   6       37.04       50.84      4.44 o 
  12   2   6     3377.95     3435.34     25.70 o 
  13   2   6     1525.42     1493.92     13.00 o 
  14   2   6     3967.88     3997.77     30.38 o 
  15   2   6      401.61      406.77      6.31 o 
  16   2   6     5908.74     5781.63     42.98 o 
  17   2   6        1.16       21.03      4.87 o 
  18   2   6     1862.53     1897.57     16.87 o 
  19   2   6       19.39        7.63      5.21 o 
  20   2   6      930.70      955.37     11.15 o 
  21   2   6       67.08       89.29      5.87 o 
  22   2   6     1679.71     1605.51     17.53 o 
  23   2   6      103.64      113.96      6.57 o 
  24   2   6      163.11      166.16      7.04 o 
  25   2   6      108.38      118.58      7.09 o 
  26   2   6      283.49      282.38      8.39 o 
  27   2   6       67.59       67.31      7.66 o 
  28   2   6        1.65       -0.51      7.54 o 
  29   2   6      134.53      141.74     10.44 o 
  30   2   6      354.91      340.20     10.53 o 
  31   2   6       34.51        9.99      9.87 o 
  32   2   6       17.28       -7.09     10.21 o 
  33   2   6      272.79      281.63     12.47 o 
  34   2   6        3.10      -15.98     11.27 o 
  35   2   6      195.21      180.41     14.02 o 
  36   2   6      146.90      162.82     12.98 o 
   0   3   6        3.20        0.62      4.23 o 
   1   3   6        3.39        0.29      2.94 o 
   2   3   6       23.45       23.13      3.21 o 
   3   3   6      550.63      562.99      6.68 o 
   4   3   6       28.67       29.75      3.58 o 
   5   3   6       19.25       22.37      3.72 o 
   6   3   6      310.70      321.32      5.16 o 
   7   3   6        0.97        0.67      3.64 o 
   8   3   6      213.43      207.28      4.83 o 
   9   3   6      259.83      273.60      5.25 o 
  10   3   6       22.33       12.22      4.18 o 
  11   3   6       44.80       45.01      4.26 o 
  12   3   6      296.72      294.94      5.66 o 
  13   3   6      588.83      572.33      7.66 o 
  14   3   6       16.13       19.08      4.62 o 
  15   3   6       60.67       65.98      4.92 o 
  16   3   6       48.18       39.40      4.96 o 
  17   3   6       30.90       24.98      5.04 o 
  18   3   6       41.36       28.34      5.25 o 
  19   3   6      279.77      260.20      6.62 o 
  20   3   6       30.98       30.24      5.97 o 
  21   3   6        4.72        2.45      6.09 o 
  22   3   6        5.73       -9.32      6.21 o 
  23   3   6       12.32       15.55      7.06 o 
  24   3   6        1.65       -8.85      7.20 o 
  25   3   6       31.64       46.28      7.64 o 
  26   3   6        3.74        6.15      7.82 o 
  27   3   6       35.53       47.16      8.34 o 
  28   3   6       43.69       31.50      8.61 o 
  29   3   6        0.09      -11.47      9.21 o 
  30   3   6        0.07       -6.55      9.96 o 
  31   3   6       71.52       44.79     10.54 o 
  32   3   6        1.28      -16.13     10.75 o 
  33   3   6      208.87      206.54     12.97 o 
  34   3   6       27.06       25.68     12.50 o 
  35   3   6        3.61       14.96     13.11 o 
   0   4   6     6878.75     6568.48     70.96 o 
   1   4   6      745.89      740.41     11.03 o 
   2   4   6     7816.74     7676.37     58.38 o 
   3   4   6     1472.28     1476.25     13.65 o 
   4   4   6     6583.96     6405.87     50.25 o 
   5   4   6     1149.65     1126.19     11.91 o 
   6   4   6     7245.95     7105.03     56.94 o 
   7   4   6      128.81      140.73      5.05 o 
   8   4   6     4895.00     4751.11     37.98 o 
   9   4   6     1137.66     1107.38     11.68 o 
  10   4   6     1425.29     1409.28     13.84 o 
  11   4   6      401.27      388.46      6.84 o 
  12   4   6     3139.38     3149.55     27.65 o 
  13   4   6     1210.45     1180.14     12.87 o 
  14   4   6     3783.41     3658.84     31.82 o 
  15   4   6      451.98      480.28      8.24 o 
  16   4   6     1907.44     1826.16     18.20 o 
  17   4   6       49.12       65.17      6.26 o 
  18   4   6     1800.37     1848.22     18.55 o 
  19   4   6       10.54       11.01      6.95 o 
  20   4   6     1028.98      974.07     14.14 o 
  21   4   6       32.74       41.78      7.46 o 
  22   4   6      176.06      194.09      8.55 o 
  23   4   6      231.15      221.70      9.12 o 
  24   4   6      801.46      816.95     13.96 o 
  25   4   6       82.42       91.49      9.07 o 
  26   4   6      157.10      148.07      9.61 o 
  27   4   6       16.40       29.40      9.14 o 
  28   4   6       85.04       75.61      9.69 o 
  29   4   6        1.87       -9.53      9.63 o 
  30   4   6      166.93      162.35     11.11 o 
  31   4   6      123.78      126.37     11.52 o 
  32   4   6       52.48       40.55     11.44 o 
  33   4   6      131.93      126.20     15.14 o 
  34   4   6        5.40       17.54     12.87 o 
   0   5   6       18.67       11.82      6.59 o 
   1   5   6       17.59        6.61      4.69 o 
   2   5   6       52.10       49.63      4.83 o 
   3   5   6      291.80      282.18      6.05 o 
   4   5   6      145.46      136.57      5.40 o 
   5   5   6      346.27      342.68      6.72 o 
   6   5   6      199.71      212.97      5.97 o 
   7   5   6       58.23       41.47      5.34 o 
   8   5   6      191.07      180.45      6.23 o 
   9   5   6       86.59       69.68      5.72 o 
  10   5   6       30.11       29.87      5.66 o 
  11   5   6      134.11      121.67      6.24 o 
  12   5   6       83.80       77.42      6.17 o 
  13   5   6       27.49       34.37      6.26 o 
  14   5   6      145.72      151.02      7.07 o 
  15   5   6       66.21       66.73      6.86 o 
  16   5   6      145.48      137.70      7.21 o 
  17   5   6       70.61       64.73      7.46 o 
  18   5   6       14.95       13.48      7.25 o 
  19   5   6       71.07       59.58      7.83 o 
  20   5   6      162.80      162.93     10.60 o 
  21   5   6       39.28       42.38      8.12 o 
  22   5   6        2.45       -2.17      8.24 o 
  23   5   6       18.81       20.18      8.53 o 
  24   5   6       23.91       24.46      8.86 o 
  25   5   6       48.93       37.97      9.35 o 
  26   5   6        0.60        4.25      9.19 o 
  27   5   6        0.11      -14.84      9.90 o 
  28   5   6      126.75      129.92     10.76 o 
  29   5   6        8.54        2.37     10.63 o 
  30   5   6       65.01       76.62     11.54 o 
  31   5   6        9.13       -7.63     11.33 o 
  32   5   6       12.23        2.73     12.36 o 
   0   6   6     5461.02     5287.11     67.81 o 
   1   6   6      191.99      224.06      7.09 o 
   2   6   6     4006.59     3818.91     34.51 o 
   3   6   6      124.62      147.66      6.18 o 
   4   6   6     1705.46     1697.60     17.65 o 
   5   6   6      520.02      531.87      9.37 o 
   6   6   6     2333.69     2317.37     23.16 o 
   7   6   6      304.97      303.10      7.39 o 
   8   6   6     1481.42     1417.63     16.11 o 
   9   6   6      281.72      288.47      7.51 o 
  10   6   6     2617.84     2544.71     25.41 o 
  11   6   6      379.02      412.00      8.52 o 
  12   6   6     1612.74     1642.81     17.84 o 
  13   6   6       14.23       23.41      6.48 o 
  14   6   6      354.47      356.51      8.62 o 
  15   6   6      120.66      122.73      7.74 o 
  16   6   6     1209.13     1161.77     15.95 o 
  17   6   6       41.62       50.73      8.00 o 
  18   6   6      914.36      927.20     15.10 o 
  19   6   6      224.73      274.82      9.90 o 
  20   6   6      999.64      994.64     16.30 o 
  21   6   6      367.73      367.57     10.82 o 
  22   6   6      272.88      290.56     10.60 o 
  23   6   6       96.18      104.42      9.91 o 
  24   6   6        3.31       -2.54     10.22 o 
  25   6   6      288.21      294.36     11.93 o 
  26   6   6       10.15        7.57     10.73 o 
  27   6   6      207.79      197.69     12.07 o 
  28   6   6       70.49       66.55     12.19 o 
  29   6   6        3.99        5.53     12.21 o 
   0   7   6       77.65       71.92      9.22 o 
   1   7   6        2.45       -3.00      6.08 o 
   2   7   6        2.04        3.35      6.01 o 
   3   7   6      297.18      285.70      7.48 o 
   4   7   6       88.91      100.70      6.61 o 
   5   7   6      127.39      122.99      6.68 o 
   6   7   6        2.30        0.29      6.43 o 
   7   7   6       34.28       27.34      6.68 o 
   8   7   6        0.58        4.80      6.63 o 
   9   7   6       37.20       47.83      6.94 o 
  10   7   6        5.50        4.39      7.01 o 
  11   7   6       85.26       85.87      7.73 o 
  12   7   6       99.55      110.50      7.84 o 
  13   7   6        8.29        3.98      7.59 o 
  14   7   6       45.96       42.13      8.10 o 
  15   7   6       34.55       22.99      9.05 o 
  16   7   6      367.19      360.29     10.27 o 
  17   7   6       17.40       17.42      8.57 o 
  18   7   6        0.39       -3.00      9.15 o 
  19   7   6       10.50        6.58      9.39 o 
  20   7   6      363.87      359.90     11.63 o 
  21   7   6        2.33       13.01      9.97 o 
  22   7   6       10.56        2.86     10.52 o 
  23   7   6       64.91       69.18     10.86 o 
  24   7   6       68.43       82.50     11.57 o 
  25   7   6        0.30        0.07     11.38 o 
   0   8   6     1135.12     1082.39     23.73 o 
   1   8   6      209.89      246.54      9.17 o 
   2   8   6     1485.40     1456.21     20.28 o 
   3   8   6       44.62       68.74      8.01 o 
   4   8   6      987.66     1030.29     15.93 o 
   5   8   6      106.24      105.57      8.19 o 
   6   8   6      611.55      618.10     12.28 o 
   7   8   6       56.45       80.59      8.55 o 
   8   8   6      508.00      522.36     12.10 o 
   9   8   6       84.11       87.49      8.85 o 
  10   8   6      681.52      724.29     14.07 o 
  11   8   6        6.44       -2.23     12.34 o 
  12   8   6      344.69      352.60     14.03 o 
  13   8   6        2.41        5.73      9.47 o 
  14   8   6      281.37      305.06     13.42 o 
  15   8   6       74.30      109.73     10.48 o 
  16   8   6      530.75      548.13     12.87 o 
  17   8   6       30.22       48.80      9.80 o 
  18   8   6      281.88      288.21     11.52 o 
  19   8   6        7.33        8.52     10.54 o 
  20   8   6      174.93      207.00     11.69 o 
   0   9   6       23.25        9.33     11.51 o 
   1   9   6       37.16       30.06      8.28 o 
   2   9   6       20.90       11.74      8.27 o 
   3   9   6       24.31       18.28      8.41 o 
   4   9   6        8.64        0.86      9.11 o 
   5   9   6       34.91       37.15      8.39 o 
   6   9   6        0.12       -2.38      8.45 o 
   7   9   6       33.78       44.32      8.78 o 
   8   9   6        6.80        5.81      8.76 o 
   9   9   6        7.39        0.73      9.23 o 
  10   9   6       26.76       14.20      9.37 o 
  11   9   6      159.37      155.67     10.25 o 
  12   9   6        7.09       -2.43     10.14 o 
   1   1   7      324.92      309.47      5.29 o 
   2   1   7      150.84      181.26      4.63 o 
   3   1   7      124.52      128.03      4.45 o 
   4   1   7      198.63      187.28      4.74 o 
   5   1   7      522.61      569.41      7.37 o 
   6   1   7      790.15      784.02      8.64 o 
   7   1   7      217.21      222.89      4.95 o 
   8   1   7     1614.81     1624.55     13.53 o 
   9   1   7      841.02      846.32      9.41 o 
  10   1   7     1193.99     1179.59     11.01 o 
  11   1   7     1403.97     1374.59     12.44 o 
  12   1   7     4314.55     4218.66     30.68 o 
  13   1   7      583.11      549.43      8.73 o 
  14   1   7      996.20     1025.68     11.13 o 
  15   1   7      820.00      801.80     10.21 o 
  16   1   7     1708.85     1747.99     16.31 o 
  17   1   7      345.03      404.99      7.34 o 
  18   1   7     3838.62     3755.36     31.44 o 
  19   1   7     1191.94     1258.41     14.74 o 
  20   1   7     1494.89     1414.73     15.88 o 
  21   1   7      987.64      973.15     13.62 o 
  22   1   7     1189.11     1169.05     16.90 o 
  23   1   7     2949.44     2969.90     30.78 o 
  24   1   7     3063.16     3116.73     29.84 o 
  25   1   7     2554.95     2534.05     27.81 o 
  26   1   7     2889.86     2857.95     29.65 o 
  27   1   7      917.24      965.91     16.00 o 
  28   1   7     1313.97     1293.62     18.55 o 
  29   1   7      589.54      623.72     13.31 o 
  30   1   7     1408.26     1426.28     20.63 o 
  31   1   7      669.93      695.58     14.80 o 
  32   1   7      323.92      369.11     16.13 o 
  33   1   7      690.19      688.79     22.72 o 
  34   1   7      284.73      289.52     14.86 o 
  35   1   7      271.75      255.70     14.94 o 
   1   2   7       34.51       29.42      4.35 o 
   2   2   7        1.94        1.50      4.13 o 
   3   2   7       72.10       80.80      4.40 o 
   4   2   7      391.48      370.74      6.34 o 
   5   2   7      342.83      350.96      6.37 o 
   6   2   7      526.50      512.11      7.40 o 
   7   2   7      367.43      364.98      6.24 o 
   8   2   7        4.52       -3.81      4.51 o 
   9   2   7       10.09        5.44      4.51 o 
  10   2   7        7.40        3.67      4.59 o 
  11   2   7      231.02      240.31      5.57 o 
  12   2   7        6.76        6.28      4.65 o 
  13   2   7       98.77      115.87      5.13 o 
  14   2   7      259.83      267.17      6.10 o 
  15   2   7       27.26       34.01      5.10 o 
  16   2   7        2.51        1.10      5.44 o 
  17   2   7      111.57       93.86      5.93 o 
  18   2   7        6.46       14.78      5.84 o 
  19   2   7        4.90        1.43      5.97 o 
  20   2   7       44.48       43.35      6.39 o 
  21   2   7        8.65       12.36      6.34 o 
  22   2   7        8.54        7.41      6.83 o 
  23   2   7        2.27       -4.83      7.25 o 
  24   2   7       66.65       62.02      7.91 o 
  25   2   7        0.38       -9.40      8.26 o 
  26   2   7       45.75       36.99      8.83 o 
  27   2   7        0.45        7.47      8.71 o 
  28   2   7       85.20      111.67     10.11 o 
  29   2   7        0.13       -5.76      9.60 o 
  30   2   7       17.20        9.56     10.68 o 
  31   2   7        9.69       18.06     11.38 o 
  32   2   7        0.58      -15.06     11.80 o 
  33   2   7        5.72       -4.28     12.93 o 
  34   2   7        0.59       -5.34     13.93 o 
   1   3   7        1.13       -3.37      4.15 o 
   2   3   7     1258.61     1279.52     12.32 o 
   3   3   7       62.18       57.67      4.20 o 
   4   3   7     1101.85     1033.39     11.98 o 
   5   3   7      755.22      727.00      8.99 o 
   6   3   7      653.88      654.28      8.57 o 
   7   3   7     2597.62     2534.32     21.25 o 
   8   3   7       55.59       64.95      4.83 o 
   9   3   7      268.09      262.44      5.87 o 
  10   3   7      965.33      949.78     13.20 o 
  11   3   7      170.79      190.54      5.86 o 
  12   3   7     1512.53     1487.33     14.46 o 
  13   3   7      252.97      254.96      6.02 o 
  14   3   7      974.26      982.85     12.08 o 
  15   3   7      673.14      669.90      9.39 o 
  16   3   7     1449.95     1441.11     15.52 o 
  17   3   7     1921.48     1896.43     18.15 o 
  18   3   7     2464.45     2405.58     23.01 o 
  19   3   7     1144.42     1104.35     15.02 o 
  20   3   7     3180.27     3165.51     31.55 o 
  21   3   7      968.02      976.49     14.38 o 
  22   3   7     1618.38     1593.21     18.85 o 
  23   3   7     1149.29     1227.00     16.41 o 
  24   3   7     1479.38     1485.39     19.78 o 
  25   3   7      663.52      685.19     14.26 o 
  26   3   7      649.68      643.87     13.17 o 
  27   3   7     1056.00     1075.38     17.74 o 
  28   3   7      457.73      469.12     13.47 o 
  29   3   7      650.75      636.83     14.85 o 
  30   3   7      828.49      831.22     16.99 o 
  31   3   7      674.08      645.66     17.13 o 
  32   3   7     1449.76     1513.57     25.84 o 
  33   3   7      398.18      430.86     16.29 o 
   1   4   7        5.68        8.16      4.95 o 
   2   4   7       13.81       25.32      4.91 o 
   3   4   7       21.04       26.98      5.00 o 
   4   4   7       96.23      101.29      5.47 o 
   5   4   7       34.21       39.63      5.21 o 
   6   4   7        0.26        8.32      5.30 o 
   7   4   7      156.17      148.88      6.18 o 
   8   4   7       35.14       31.17      5.87 o 
   9   4   7        1.43       -1.35      5.57 o 
  10   4   7      126.64      118.19      6.20 o 
  11   4   7        4.87       -8.62      5.74 o 
  12   4   7       13.65       15.87      6.01 o 
  13   4   7       71.84       48.42      6.16 o 
  14   4   7       70.99       68.52      6.54 o 
  15   4   7       59.79       56.99      6.60 o 
  16   4   7        6.60        0.95      6.89 o 
  17   4   7        1.02        1.85      7.25 o 
  18   4   7       56.71       43.97      7.65 o 
  19   4   7       55.15       60.25      8.59 o 
  20   4   7        1.77       -1.69      8.08 o 
  21   4   7       29.75       37.18      8.48 o 
  22   4   7       30.91       26.69      8.91 o 
  23   4   7       20.73        4.72      8.92 o 
  24   4   7       70.94       63.69      9.34 o 
  25   4   7        5.25       -7.16      9.43 o 
  26   4   7        6.87       -2.86     10.03 o 
  27   4   7       22.38       15.05     10.38 o 
  28   4   7        4.15        0.70     10.55 o 
  29   4   7      156.06      151.39     12.98 o 
  30   4   7       23.94       28.87     11.85 o 
  31   4   7        3.22        4.41     11.78 o 
   1   5   7      137.10      140.49      6.80 o 
   2   5   7      108.05       95.98      6.39 o 
   3   5   7      208.35      197.09      6.83 o 
   4   5   7      416.67      423.15      8.42 o 
   5   5   7      414.40      405.94      8.34 o 
   6   5   7      564.76      552.87      9.75 o 
   7   5   7       86.41       94.86      6.60 o 
   8   5   7       73.62       74.39      6.61 o 
   9   5   7      388.00      368.71      8.41 o 
  10   5   7     1184.99     1174.88     14.89 o 
  11   5   7      291.65      315.64      8.99 o 
  12   5   7      501.32      501.83      9.31 o 
  13   5   7       71.54       58.64      6.94 o 
  14   5   7      893.47      849.31     12.85 o 
  15   5   7      316.25      311.10      8.92 o 
  16   5   7      923.54      915.74     14.25 o 
  17   5   7      493.76      479.07     10.70 o 
  18   5   7      756.85      773.23     13.78 o 
  19   5   7      157.99      169.33      9.13 o 
  20   5   7      981.11      963.93     15.61 o 
  21   5   7      731.31      678.97     12.83 o 
  22   5   7      946.88     1022.30     16.53 o 
  23   5   7      778.83      783.04     14.42 o 
  24   5   7      931.42      994.91     17.46 o 
  25   5   7     1182.24     1214.85     18.93 o 
  26   5   7      708.00      723.42     21.44 o 
  27   5   7      344.19      351.99     13.30 o 
  28   5   7      615.99      662.41     21.97 o 
  29   5   7      150.27      162.63     13.13 o 
   1   6   7      239.66      245.65      7.72 o 
   2   6   7        0.35       -7.72      6.62 o 
   3   6   7       31.76       29.98      6.53 o 
   4   6   7       17.06       20.04      6.48 o 
   5   6   7      108.05      115.53      6.86 o 
   6   6   7      154.77      164.96      7.44 o 
   7   6   7       15.22       12.86      6.83 o 
   8   6   7      123.99      110.77      7.47 o 
   9   6   7       47.70       46.89      7.32 o 
  10   6   7      276.69      285.43      9.00 o 
  11   6   7       14.20        3.53      7.39 o 
  12   6   7       40.77       41.58      7.44 o 
  13   6   7        2.82        4.29      7.46 o 
  14   6   7      256.22      238.93      8.72 o 
  15   6   7      198.79      186.76      8.69 o 
  16   6   7       16.53        0.28      8.25 o 
  17   6   7        9.81        6.58      8.54 o 
  18   6   7        6.40       -9.92      8.53 o 
  19   6   7        1.77        5.82      9.25 o 
  20   6   7        7.57       -8.03      9.19 o 
  21   6   7       81.19      102.73     10.36 o 
  22   6   7      219.10      241.89     11.07 o 
  23   6   7        1.06        3.71     11.10 o 
  24   6   7        0.80        7.68     11.25 o 
  25   6   7       17.93        5.28     11.56 o 
   1   7   7        2.86      -10.96      7.31 o 
   2   7   7       23.38       15.90      7.43 o 
   3   7   7        7.83       -9.16      7.12 o 
   4   7   7       30.36        9.21      7.31 o 
   5   7   7       98.02       88.07      7.63 o 
   6   7   7       37.75       37.87      7.86 o 
   7   7   7      418.33      411.27      9.58 o 
   8   7   7      729.91      737.12     13.63 o 
   9   7   7        2.42       32.05      9.06 o 
  10   7   7      531.80      556.20     11.68 o 
  11   7   7       41.40       21.15      8.45 o 
  12   7   7       89.74       87.80      8.88 o 
  13   7   7      532.23      528.85     11.92 o 
  14   7   7      452.96      439.70     11.38 o 
  15   7   7      347.45      351.16     10.81 o 
  16   7   7      451.14      449.46     12.01 o 
  17   7   7       46.17       66.38      9.88 o 
  18   7   7      303.62      309.06     11.58 o 
  19   7   7       24.63       25.83     10.27 o 
  20   7   7      149.37      201.26     11.33 o 
  21   7   7      618.08      643.28     14.67 o 
   1   8   7       21.31       37.72      9.85 o 
   2   8   7       30.42       31.30      9.19 o 
   3   8   7        0.12        8.63      9.14 o 
   4   8   7       23.25       13.10      9.02 o 
   5   8   7       35.02       21.25      9.27 o 
   6   8   7        3.03       10.45      9.22 o 
   7   8   7        0.45       -6.01      9.22 o 
   8   8   7        0.20       -1.44      9.49 o 
   9   8   7       20.23       -0.73     11.10 o 
  10   8   7      162.85      147.44     11.12 o 
  11   8   7       19.08       19.34     10.44 o 
  12   8   7        0.97       -7.61     10.71 o 
  13   8   7        3.34       -8.82     10.66 o 
  14   8   7        2.71        9.90     11.13 o 
  15   8   7       92.32       78.58     11.57 o 
   0   0   8      586.03      614.92     18.24 o 
   1   0   8     6893.41     6783.98     77.11 o 
   2   0   8      525.73      513.49     11.27 o 
   3   0   8     3514.53     3436.29     41.28 o 
   4   0   8      187.97      163.31      8.62 o 
   5   0   8     3659.91     3621.14     43.20 o 
   6   0   8      525.99      544.82     11.82 o 
   7   0   8    11641.87    11594.39    129.33 o 
   8   0   8      858.30      867.36     16.58 o 
   9   0   8     4416.44     4383.16     51.55 o 
  10   0   8       20.66        8.54      7.40 o 
  11   0   8     1144.87     1172.06     17.89 o 
  12   0   8       28.84       18.62      8.10 o 
  13   0   8     2428.00     2401.86     29.74 o 
  14   0   8       21.98       36.64      8.38 o 
  15   0   8     3390.16     3310.14     40.82 o 
  16   0   8      426.24      422.25     12.01 o 
  17   0   8     1043.66      967.64     19.22 o 
  18   0   8       59.73       65.48     10.94 o 
  19   0   8      766.87      824.44     19.37 o 
  20   0   8      349.61      343.18     14.25 o 
  21   0   8       16.57       -2.46     12.61 o 
  22   0   8      460.30      412.04     14.85 o 
  23   0   8       66.71       74.05     12.90 o 
  24   0   8     1512.01     1460.77     33.17 o 
  25   0   8     2122.83     2010.41     35.96 o 
  26   0   8       11.79       39.58     13.52 o 
  27   0   8        1.87       -2.82     14.31 o 
  28   0   8      397.29      373.71     16.57 o 
  29   0   8      732.97      747.86     22.01 o 
  30   0   8       12.85       14.54     16.35 o 
  31   0   8       75.36       68.66     17.22 o 
  32   0   8       11.93        3.34     17.12 o 
   0   1   8      263.60      269.26      9.06 o 
   1   1   8        5.87        9.62      5.23 o 
   2   1   8      147.98      162.68      5.89 o 
   3   1   8       19.19       16.29      5.31 o 
   4   1   8      155.84      152.55      5.82 o 
   5   1   8       53.93       51.17      5.43 o 
   6   1   8      161.51      173.27      6.14 o 
   7   1   8        1.70        4.69      5.42 o 
   8   1   8       31.02       27.12      5.46 o 
   9   1   8      181.15      190.45      6.18 o 
  10   1   8       97.67      105.85      6.19 o 
  11   1   8      268.66      263.96      6.70 o 
  12   1   8        5.04       -5.89      5.48 o 
  13   1   8       17.78       18.29      5.96 o 
  14   1   8        0.32       -6.58      5.99 o 
  15   1   8        3.03        6.12      6.01 o 
  16   1   8        6.27       -2.71      6.25 o 
  17   1   8        9.68        3.95      6.76 o 
  18   1   8       51.22       39.20      7.20 o 
  19   1   8       24.67       12.28      7.57 o 
  20   1   8       60.73       63.64      7.97 o 
  21   1   8      137.75      120.59      8.55 o 
  22   1   8       11.64       16.07      8.27 o 
  23   1   8       78.06       56.97      8.86 o 
  24   1   8       62.78       57.45      9.70 o 
  25   1   8       14.45       10.64      9.68 o 
  26   1   8       53.53       29.22      9.87 o 
  27   1   8       64.46       55.97     11.75 o 
  28   1   8       66.04       47.32     11.41 o 
  29   1   8        0.03      -12.89     11.47 o 
  30   1   8       39.87       25.03     11.82 o 
  31   1   8       16.71       12.95     12.02 o 
   0   2   8      546.47      576.81     12.46 o 
   1   2   8     6603.90     6588.15     52.03 o 
   2   2   8      354.28      336.70      7.49 o 
   3   2   8     4342.61     4303.08     35.08 o 
   4   2   8      246.40      221.82      7.28 o 
   5   2   8     2486.62     2427.98     21.40 o 
   6   2   8        6.56       -2.39      5.83 o 
   7   2   8     4997.66     4960.41     39.11 o 
   8   2   8      145.25      149.94      6.03 o 
   9   2   8     5242.22     5257.78     41.36 o 
  10   2   8      248.30      262.73      6.70 o 
  11   2   8     2578.78     2599.87     24.56 o 
  12   2   8       75.63       69.14      6.00 o 
  13   2   8     1292.43     1296.38     13.96 o 
  14   2   8       38.33       45.87      6.20 o 
  15   2   8     1957.95     1989.02     18.53 o 
  16   2   8      563.07      540.49      9.05 o 
  17   2   8     1049.83     1010.30     13.48 o 
  18   2   8      235.15      256.13      8.54 o 
  19   2   8      791.07      792.53     12.74 o 
  20   2   8      267.24      275.03      9.54 o 
  21   2   8      279.74      292.54      9.77 o 
  22   2   8      206.75      207.14     10.43 o 
  23   2   8       37.05        3.91      9.44 o 
  24   2   8        7.71        1.02      9.90 o 
  25   2   8       73.94       73.49     10.77 o 
  26   2   8       15.69        3.67     10.64 o 
  27   2   8       43.39       47.04     11.11 o 
  28   2   8      244.22      239.35     13.83 o 
  29   2   8        7.24      -16.75     12.57 o 
  30   2   8       19.91        7.38     12.83 o 
  31   2   8       84.33      100.98     14.06 o 
   0   3   8      163.79      159.52      9.39 o 
   1   3   8        5.38       10.84      6.01 o 
   2   3   8      171.42      161.37      6.70 o 
   3   3   8       57.74       62.79      6.28 o 
   4   3   8       52.92       40.63      6.22 o 
   5   3   8       52.79       47.65      6.16 o 
   6   3   8        3.11        1.15      5.80 o 
   7   3   8      377.65      363.99      7.53 o 
   8   3   8        2.96        8.19      5.86 o 
   9   3   8        1.80       -6.25      5.89 o 
  10   3   8        0.83       -0.82      6.06 o 
  11   3   8        4.05        5.83      6.45 o 
  12   3   8       32.82       17.72      6.17 o 
  13   3   8       14.44       14.68      6.45 o 
  14   3   8       37.53       14.17      6.67 o 
  15   3   8       39.91       18.48      7.22 o 
  16   3   8        8.48        2.01      7.36 o 
  17   3   8       16.33       13.34      7.58 o 
  18   3   8        4.87       -2.62      8.03 o 
  19   3   8       57.56       67.24      8.49 o 
  20   3   8       86.86       80.62      8.82 o 
  21   3   8        3.54      -11.91      9.23 o 
  22   3   8       71.39       53.30     10.13 o 
  23   3   8        1.46       -9.43     10.70 o 
  24   3   8       26.40        4.57      9.89 o 
  25   3   8      136.68      125.88     11.17 o 
  26   3   8        3.46       -8.63     10.87 o 
  27   3   8       49.11       25.60     11.95 o 
  28   3   8       29.36        4.36     12.45 o 
  29   3   8        0.76       -1.89     12.69 o 
   0   4   8     1216.03     1209.35     21.85 o 
   1   4   8     5898.69     5871.84     53.59 o 
   2   4   8      373.98      348.02      8.53 o 
   3   4   8     1153.00     1136.59     17.28 o 
   4   4   8       35.21       19.42      6.83 o 
   5   4   8     1775.00     1727.29     18.28 o 
   6   4   8      230.93      238.24      7.63 o 
   7   4   8     3316.21     3248.28     29.91 o 
   8   4   8        9.38       17.15      6.74 o 
   9   4   8     3150.20     3050.03     28.58 o 
  10   4   8       36.67       38.46      7.11 o 
  11   4   8     1975.27     1993.94     22.02 o 
  12   4   8        1.77        1.50      7.30 o 
  13   4   8     1057.43     1060.84     14.40 o 
  14   4   8      346.17      320.48      9.38 o 
  15   4   8      490.75      524.12     10.96 o 
  16   4   8      120.57      119.12      8.60 o 
  17   4   8     1113.05     1171.48     16.82 o 
  18   4   8      676.72      668.22     12.44 o 
  19   4   8      666.71      676.19     13.11 o 
  20   4   8       49.26       52.86      9.66 o 
  21   4   8       68.87       76.38     10.14 o 
  22   4   8        7.72        2.31     10.01 o 
  23   4   8       31.80       43.95     10.34 o 
  24   4   8       43.37       42.02     11.24 o 
  25   4   8       29.76       29.64     11.15 o 
  26   4   8        1.90       15.19     11.59 o 
  27   4   8       38.85       29.53     12.21 o 
   0   5   8      364.46      385.35     13.64 o 
   1   5   8       97.24      101.15      7.85 o 
   2   5   8       73.35       54.00      7.60 o 
   3   5   8       21.28       15.40      7.37 o 
   4   5   8      382.65      364.80      9.25 o 
   5   5   8       75.14       76.90      7.34 o 
   6   5   8        3.22      -10.05      7.18 o 
   7   5   8       11.24        1.00      7.48 o 
   8   5   8        0.54       -1.19      7.47 o 
   9   5   8       45.27       46.18      7.90 o 
  10   5   8       62.07       48.47      8.10 o 
  11   5   8       38.52       27.86      8.01 o 
  12   5   8       10.23       -6.58      8.07 o 
  13   5   8       18.25       18.13      8.26 o 
  14   5   8        4.19       -5.45      8.20 o 
  15   5   8        7.32        4.75      8.32 o 
  16   5   8        0.34        3.03      8.69 o 
  17   5   8       12.63        8.79      8.73 o 
  18   5   8        4.46       -8.79      8.83 o 
  19   5   8       61.28       59.27      9.44 o 
  20   5   8        6.02       -0.08      9.36 o 
  21   5   8        0.51      -10.32      9.51 o 
  22   5   8        9.17      -11.68     10.14 o 
  23   5   8        0.14        1.72     11.06 o 
  24   5   8        4.15       -8.91     11.24 o 
  25   5   8        0.05        5.79     11.46 o 
   0   6   8        0.87      -16.10     10.73 o 
   1   6   8     1216.39     1213.44     16.41 o 
   2   6   8        2.36      -11.39      7.84 o 
   3   6   8     1043.69     1028.35     15.49 o 
   4   6   8      111.36       95.86      8.22 o 
   5   6   8     2030.94     2036.81     22.47 o 
   6   6   8      288.94      314.85      9.26 o 
   7   6   8     1481.88     1488.30     18.37 o 
   8   6   8       61.75       66.48      8.36 o 
   9   6   8      974.07      990.97     15.02 o 
  10   6   8        3.58       -0.94      8.28 o 
  11   6   8      557.08      558.82     11.52 o 
  12   6   8        1.67       -0.75      8.56 o 
  13   6   8      566.84      618.92     12.62 o 
  14   6   8        8.03       16.06      9.35 o 
  15   6   8      607.38      593.34     12.70 o 
  16   6   8       81.11      103.52      9.88 o 
  17   6   8      664.46      707.65     13.95 o 
  18   6   8       55.36       43.41      9.96 o 
  19   6   8       16.72        5.68     10.11 o 
  20   6   8       39.28       26.89     10.61 o 
  21   6   8        5.43        9.35     11.18 o 
   0   7   8        1.14      -12.72     12.04 o 
   1   7   8       42.83       12.17      8.62 o 
   2   7   8       21.69        9.64      8.55 o 
   3   7   8       22.52       16.40      8.96 o 
   4   7   8      174.68      162.58      9.56 o 
   5   7   8        5.83        1.81      9.80 o 
   6   7   8        1.51        1.23      9.40 o 
   7   7   8        4.78        8.20      9.51 o 
   8   7   8       70.23       70.10     10.12 o 
   9   7   8       10.13       15.45      9.76 o 
  10   7   8       97.58       87.25     10.40 o 
  11   7   8        6.88        8.45     10.18 o 
  12   7   8      110.48      113.87     11.16 o 
  13   7   8       96.14       98.24     13.49 o 
  14   7   8        8.97        3.50     10.97 o 
  15   7   8        0.46        4.10     10.43 o 
   0   8   8        9.05        6.56     15.72 o 
   1   8   8      361.73      406.06     14.57 o 
   2   8   8       29.45       28.62     11.15 o 
   3   8   8      559.63      589.75     16.64 o 
   4   8   8       24.94       34.96     11.21 o 
   1   1   9        8.58       -3.34      6.41 o 
   2   1   9      121.65      117.81      7.04 o 
   3   1   9       71.63       70.68      6.79 o 
   4   1   9       37.84       36.08      6.73 o 
   5   1   9      281.92      295.76      8.13 o 
   6   1   9      419.56      419.84      8.84 o 
   7   1   9        3.31       -7.74      6.51 o 
   8   1   9       90.64       96.35      7.18 o 
   9   1   9       18.53       21.27      6.98 o 
  10   1   9      496.82      504.92      9.64 o 
  11   1   9      472.74      456.30      9.27 o 
  12   1   9      979.28     1034.62     14.76 o 
  13   1   9      628.16      636.98     11.56 o 
  14   1   9     1285.18     1254.50     16.81 o 
  15   1   9      354.05      361.78      9.76 o 
  16   1   9     1031.74     1004.31     15.27 o 
  17   1   9      753.19      786.64     12.63 o 
  18   1   9     1772.13     1790.93     20.28 o 
  19   1   9      718.11      743.04     14.03 o 
  20   1   9      967.66      978.08     15.62 o 
  21   1   9      125.63      124.91     10.00 o 
  22   1   9      773.38      819.35     14.52 o 
  23   1   9      461.60      493.03     12.74 o 
  24   1   9     1401.97     1490.98     22.38 o 
  25   1   9      145.94      143.74     12.24 o 
  26   1   9      391.42      453.08     14.65 o 
  27   1   9       18.58       26.58     12.91 o 
   1   2   9      261.97      257.52      8.49 o 
   2   2   9       31.38       24.16      6.89 o 
   3   2   9       15.44        5.34      7.29 o 
   4   2   9       10.55        2.13      6.93 o 
   5   2   9        0.56        2.00      6.89 o 
   6   2   9        1.12        3.84      6.99 o 
   7   2   9       72.72       72.55      7.47 o 
   8   2   9       35.73       36.24      7.42 o 
   9   2   9       39.33       17.70      7.67 o 
  10   2   9        0.37       -6.36      7.47 o 
  11   2   9        3.88       -1.49      7.32 o 
  12   2   9       60.56       63.67      7.80 o 
  13   2   9       67.73       60.15      8.04 o 
  14   2   9       72.25       69.22      8.45 o 
  15   2   9       38.12       39.44      8.46 o 
  16   2   9        0.00       -8.52      8.87 o 
  17   2   9       47.96       52.00      9.17 o 
  18   2   9       23.80       16.85      9.55 o 
  19   2   9       68.20       69.32     10.05 o 
  20   2   9        8.28       -6.21     10.40 o 
  21   2   9        3.88        6.31     10.52 o 
  22   2   9       20.01        2.56     10.91 o 
  23   2   9       36.37       26.72     11.67 o 
  24   2   9       17.68       31.39     11.79 o 
  25   2   9        7.33       -4.43     12.61 o 
  26   2   9        0.68      -18.71     12.47 o 
   1   3   9      275.55      248.69      8.53 o 
   2   3   9      236.33      218.04      8.39 o 
   3   3   9      628.73      601.95     10.89 o 
   4   3   9       28.73       19.08      7.44 o 
   5   3   9       19.17       13.03      7.44 o 
   6   3   9      235.47      221.83      8.91 o 
   7   3   9      217.98      237.28      9.03 o 
   8   3   9      872.08      871.97     14.08 o 
   9   3   9      431.95      426.53     10.33 o 
  10   3   9      200.23      195.97      9.12 o 
  11   3   9      378.11      386.14     10.76 o 
  12   3   9      736.38      721.99     13.07 o 
  13   3   9      228.67      259.04      9.89 o 
  14   3   9     1363.44     1308.95     18.15 o 
  15   3   9      798.87      854.01     14.70 o 
  16   3   9      897.90      907.89     15.36 o 
  17   3   9      412.34      401.56     11.83 o 
  18   3   9      545.60      588.21     13.04 o 
  19   3   9      135.96      149.75     10.78 o 
  20   3   9      388.63      389.70     13.53 o 
  21   3   9       19.28        2.72     11.51 o 
  22   3   9      938.10      903.73     17.83 o 
  23   3   9       81.84      119.25     12.80 o 
  24   3   9      683.91      629.01     17.46 o 
  25   3   9      578.96      664.37     21.96 o 
   1   4   9       23.38       13.13      8.34 o 
   2   4   9      103.96      104.18      8.72 o 
   3   4   9        8.02      -12.47      8.31 o 
   4   4   9       13.17        9.40      8.29 o 
   5   4   9        0.17        9.02      8.44 o 
   6   4   9       28.23       30.18      8.50 o 
   7   4   9        3.58       -6.93      8.58 o 
   8   4   9        5.55       15.77      8.56 o 
   9   4   9       38.05       43.98      8.53 o 
  10   4   9        8.35       -6.21      8.45 o 
  11   4   9       56.95       28.16      9.02 o 
  12   4   9       18.20       22.22      9.18 o 
  13   4   9        3.19        1.32      9.41 o 
  14   4   9       19.37       21.77      9.65 o 
  15   4   9       19.73       26.34     10.21 o 
  16   4   9        3.48        0.24      9.74 o 
  17   4   9       90.62       60.66     10.35 o 
  18   4   9        6.51       14.85     10.17 o 
  19   4   9       87.69       71.65     10.90 o 
  20   4   9        0.64      -16.17     10.78 o 
  21   4   9       21.34       19.73     10.96 o 
  22   4   9       30.22       11.62     11.69 o 
  23   4   9       49.03       34.58     12.21 o 
   1   5   9        6.50       -8.49      8.44 o 
   2   5   9       28.16       17.68      8.58 o 
   3   5   9        0.90      -10.78      8.62 o 
   4   5   9      228.01      210.48      9.85 o 
   5   5   9       19.05       12.79      8.79 o 
   6   5   9        5.25       11.11      9.13 o 
   7   5   9       86.39       80.75      9.35 o 
   8   5   9       53.46       25.81      8.78 o 
   9   5   9        5.42       12.80      8.60 o 
  10   5   9      493.38      500.67     11.49 o 
  11   5   9      155.05      183.81     10.61 o 
  12   5   9      342.60      353.89     10.72 o 
  13   5   9      371.16      382.79     11.29 o 
  14   5   9      193.28      175.38     11.16 o 
  15   5   9      180.32      216.88     11.39 o 
  16   5   9      928.05      932.84     17.28 o 
  17   5   9      379.26      426.75     16.96 o 
  18   5   9      524.77      551.65     14.11 o 
  19   5   9      120.09      121.03     11.85 o 
   1   6   9        1.30       14.45      9.20 o 
   2   6   9        2.95       -3.91      9.16 o 
   3   6   9        6.66      -13.83      9.22 o 
   4   6   9        4.10       -3.70      9.13 o 
   5   6   9        7.12       12.28      9.32 o 
   6   6   9        1.38      -13.76      9.17 o 
   7   6   9      105.33       93.03      9.75 o 
   8   6   9       20.88       -1.32      9.25 o 
   9   6   9       17.79       20.58      9.22 o 
  10   6   9        0.09       -3.93      9.79 o 
  11   6   9       19.23       18.55     10.03 o 
  12   6   9      118.76      116.12     10.57 o 
  13   6   9       87.13       73.52     10.43 o 
  14   6   9       87.61       88.49     13.84 o 
   1   7   9       10.23        5.01     11.77 o 
   2   7   9       17.30        9.68     11.14 o 
   3   7   9       96.14       97.35     11.49 o 
   0   0  10     3244.34     3318.04     66.62 o 
   1   0  10      776.10      773.01     23.98 o 
   2   0  10     1133.95     1172.68     23.11 o 
   3   0  10     1137.53     1140.30     26.22 o 
   4   0  10      419.43      458.23     16.30 o 
   5   0  10      153.25      141.29     12.60 o 
   6   0  10     2582.59     2603.13     47.40 o 
   7   0  10      137.67      148.99     12.64 o 
   8   0  10     1382.26     1340.16     31.94 o 
   9   0  10      495.63      516.19     16.29 o 
  10   0  10      424.94      470.03     15.65 o 
  11   0  10      967.85      937.74     22.25 o 
  12   0  10      605.67      662.78     19.24 o 
  13   0  10     1611.56     1543.20     28.18 o 
  14   0  10      775.67      831.36     20.29 o 
  15   0  10      160.04      184.31     14.73 o 
  16   0  10      674.98      701.41     22.61 o 
  17   0  10       59.04       69.26     14.29 o 
  18   0  10       78.17       97.55     14.42 o 
  19   0  10      268.45      317.02     17.67 o 
  20   0  10       12.97      -10.86     13.99 o 
  21   0  10      246.88      265.58     18.22 o 
  22   0  10        8.20      -24.08     16.05 o 
   0   1  10       29.86       29.74     11.53 o 
   1   1  10      157.26      160.24      8.84 o 
   2   1  10       20.06       12.21      8.27 o 
   3   1  10      242.84      242.78      9.33 o 
   4   1  10        8.22       -2.83      8.23 o 
   5   1  10        0.84      -12.06      8.04 o 
   6   1  10        5.09       -0.05      8.45 o 
   7   1  10       12.07        2.28      8.61 o 
   8   1  10       43.12       40.03      9.02 o 
   9   1  10        3.86      -10.86      8.84 o 
  10   1  10        0.54       -7.21      9.01 o 
  11   1  10        0.74       -5.97      9.17 o 
  12   1  10       10.98       10.00      9.27 o 
  13   1  10        0.23       -9.63      9.46 o 
  14   1  10        0.60       13.72      9.52 o 
  15   1  10        1.67       -1.52     10.10 o 
  16   1  10       39.70       35.74     10.85 o 
  17   1  10       25.60       35.70     10.79 o 
  18   1  10        6.10      -16.93     11.29 o 
  19   1  10        9.57       -8.69     11.74 o 
  20   1  10        3.05      -10.90     11.69 o 
  21   1  10        4.14       -9.84     11.50 o 
  22   1  10        2.12      -16.14     12.07 o 
   0   2  10      936.99      936.38     31.33 o 
   1   2  10       26.30        7.95      9.15 o 
   2   2  10     1404.07     1426.34     20.07 o 
   3   2  10      941.82      896.09     15.58 o 
   4   2  10      973.15     1006.32     17.44 o 
   5   2  10     1148.30     1099.84     19.95 o 
   6   2  10      978.28      980.79     18.05 o 
   7   2  10      375.93      365.14     12.40 o 
   8   2  10     1513.11     1535.29     27.68 o 
   9   2  10      723.64      744.90     15.11 o 
  10   2  10      867.10      926.22     17.82 o 
  11   2  10      444.59      418.68     14.67 o 
  12   2  10      588.54      609.95     15.91 o 
  13   2  10      531.87      562.38     14.39 o 
  14   2  10      521.38      548.33     14.50 o 
  15   2  10      253.29      263.22     12.48 o 
  16   2  10       99.11       98.39     11.87 o 
  17   2  10       40.09       37.85     11.49 o 
  18   2  10      129.99      130.09     12.34 o 
  19   2  10       53.82       64.57     12.41 o 
  20   2  10      139.47      182.14     12.66 o 
  21   2  10      237.54      232.48     13.48 o 
   0   3  10       86.34       84.83     13.07 o 
   1   3  10        2.75       -0.91      9.00 o 
   2   3  10       26.08        5.35      9.05 o 
   3   3  10        0.72       -5.49      9.08 o 
   4   3  10        0.75      -13.90      9.52 o 
   5   3  10        6.67      -11.31      9.27 o 
   6   3  10        0.64      -12.47      9.37 o 
   7   3  10        4.32      -12.53      9.43 o 
   8   3  10      130.28      137.30     10.02 o 
   9   3  10        5.53        2.86      9.50 o 
  10   3  10        2.98      -15.54     10.65 o 
  11   3  10       18.93        4.72     10.91 o 
  12   3  10        0.22        0.67     10.21 o 
  13   3  10       31.88       39.36     10.79 o 
  14   3  10       58.77       78.14     11.88 o 
  15   3  10        8.42      -14.48     12.39 o 
  16   3  10        0.36      -13.56     12.88 o 
  17   3  10        7.78      -19.19     12.88 o 
  18   3  10       18.84       -2.96     13.18 o 
  19   3  10       10.34       -0.96     13.47 o 
   0   4  10     1912.86     1916.83     54.19 o 
   1   4  10        9.42      -15.08     10.35 o 
   2   4  10      465.35      495.00     13.38 o 
   3   4  10      223.45      200.38     12.34 o 
   4   4  10      283.47      301.59     12.22 o 
   5   4  10     1353.86     1297.37     21.09 o 
   6   4  10     1023.26     1100.22     22.07 o 
   7   4  10      590.54      590.50     14.44 o 
   8   4  10     1001.57     1010.34     19.02 o 
   9   4  10      216.53      246.29     12.22 o 
  10   4  10      704.81      758.16     15.99 o 
  11   4  10      335.14      352.08     13.37 o 
  12   4  10      354.83      415.88     13.05 o 
  13   4  10      329.13      320.31     12.71 o 
  14   4  10      129.50      130.49     11.75 o 
  15   4  10      100.93      121.31     12.48 o 
  16   4  10      142.94      175.18     13.93 o 
   0   5  10      206.74      196.00     16.21 o 
   1   5  10        0.05      -15.79     10.70 o 
   2   5  10        7.15      -15.87     10.58 o 
   3   5  10      100.68       81.93     11.08 o 
   4   5  10        4.82       -8.59     10.97 o 
   5   5  10        7.90       -8.44     10.86 o 
   6   5  10        0.77      -16.36     10.91 o 
   7   5  10       56.26       52.08     11.13 o 
   8   5  10      107.80       96.28     11.48 o 
   9   5  10       12.24       -0.37     11.33 o 
  10   5  10       22.68       13.34     11.40 o 
   1   1  11       16.93       26.64     10.36 o 
   2   1  11       36.33       24.99     10.40 o 
   3   1  11        2.43      -10.80     10.10 o 
   4   1  11       62.34       63.53     10.54 o 
   5   1  11       68.60       52.61     10.94 o 
   6   1  11       26.53       28.25     10.97 o 
   7   1  11      283.36      313.61     12.77 o 
   8   1  11        2.38        1.15     10.94 o 
   9   1  11      219.24      221.16     12.16 o 
  10   1  11       78.06       77.16     11.80 o 
  11   1  11      486.74      502.98     14.90 o 
  12   1  11       15.04       34.59     12.21 o 
  13   1  11      342.99      377.33     14.23 o 
   1   2  11       12.85       -2.09     11.13 o 
   2   2  11       23.36       -2.78     11.19 o 
   3   2  11        9.82       -4.76     11.19 o 
   4   2  11        6.47       -6.70     11.49 o 
   5   2  11       16.18       -1.58     11.40 o 
   6   2  11        5.65      -11.42     11.40 o 
   7   2  11       22.65       11.96     11.39 o 
   8   2  11        7.73        2.06     11.73 o 
   9   2  11        0.15      -17.38     11.59 o 
  10   2  11        1.50       -1.06     12.01 o 
  11   2  11       19.22       -0.62     11.97 o 
  12   2  11        8.80       -0.49     12.05 o 
   1   3  11       24.21        5.90     12.64 o 
   2   3  11       11.27        1.62     12.55 o 
   3   3  11      362.90      323.92     14.88 o 
   4   3  11      162.25      141.40     13.38 o 
   5   3  11       97.78       97.05     14.08 o 
   6   3  11      412.60      412.68     15.58 o 
   7   3  11        6.10        6.06     13.33 o 
   8   3  11        1.97      -18.29     12.66 o 
                                                 
